# Supplementary material for: Community RNA-Seq: multi-kingdom responses to living versus decaying roots in soil
Source: ISME Commun. 2021 Dec 6;1:72. doi: 10.1038/s43705-021-00059-3 (PMC9723751; doi:10.1038/s43705-021-00059-3)
Supplement: Supplementary file 6 — Table S5 [file 43705_2021_59_MOESM6_ESM.xls]

## Sheet: Sheet1
PROBE_SEQUENCE	SEQ_ID	fluorescence	13C permil	15N permil	Representative subarray fluorescent image
ACCCAACCCACAGCCGCAGCCCTAA	AAFU01000612_9	15983.8	40.9086	25.9196
GCCGCAGCCCTAAGCGGCCAGGACA	AAFU01000612_11	7500.33	-52.3067	-22.2134
CCACAGCCGCAGCCCTAAGCGGCCA	AAFU01000612_16	8297.78	-19.4169	-9.94846
AGAGCCGACCCAACCCACAGCCGCA	AAFU01000612_19	8572.33	-14.4425	0.435135
TATCGTAAGGAGCCGGCCGGGGCAG	AAFU01000612_2	5996.56	-54.1152	-37.0883
CACAGCCGCAGCCCTAAGCGGCCAG	AAFU01000612_20	6471.44	-51.2834	-82.3297
TTTGCCGAACCTCTCCTGGGCCACG	AAFU01000612_21	5674.56	-3.74672	19.3313
CGCAGCCCTAAGCGGCCAGGACACG	AAFU01000612_23	6572.89	-73.0954	-34.0854
GCCACGTCCGGAAGCCTCAACTGAA	AAFU01000612_5	6353.89	-7.56283	0.726152
GTAAGGAGCCGGCCGGGGCAGAGAG	AAFU01000612_8	5621.89	-73.1983	-43.1228
TGGTTCACCATATCGGAGACATTGT	AAXH01001329_10	6149.56	-23.6694	-15.199
GGCCGTAGGCAAGTCGCGGGGAGAA	AAXH01001329_13	4876	-78.0751	-50.8681
GTCCGGCTCTTGTATACCATGAGAA	AAXH01001329_14	5681	-19.4826	-0.660342
CCGGCGGCGAACCCTAATTCCCCGT	AAXH01001329_15	5661.56	0.690813	-20.0203
TTCGTAATCCATTGCATCCCAATAA	AAXH01001329_16	18835.5	42.9827	-2.72195
GGCCCAAGGATCACCGACGGGCTTT	AAXH01001329_2	6772.67	-24.426	-44.1937
CCGCTGGTTCACCATATCGGAGACA	AAXH01001329_26	6491.89	-30.0961	-43.5556
AGGCCCAAGGATCACCGACGGGCTT	AAXH01001329_4	5990	-54.1929	-24.8254
GATCGTCGATAATTCCTGGAGTATT	AAXH01001329_5	5340.67	-44.8227	-4.19367
GTATACCATGAGAAAATCAACGCAA	AAXH01001329_7	5030.56	-49.1576	-9.92316
CGTCTCCCTCATGAGAGGCGACCAC	AB245336_10	7839.56	24.1568	36.3107
TCCCTCATGAGAGGCGACCACATCC	AB245336_15	5597.56	33.3025	48.3094
TCTCCCTCATGAGAGGCGACCACAT	AB245336_2	6368.67	12.3993	44.6647
CTTTAGTCGTCTCCCTCATGAGAGG	AB245336_21	7500.67	44.1626	50.491
AACCTGCCCCGAAGGGAACCCCTGT	AB245336_24	15148.3	52.3056	44.5907
TGAACCTGCCCCGAAGGGAACCCCT	AB245336_26	13048.3	60.6709	38.5594
GTCTCCCTCATGAGAGGCGACCACA	AB245336_3	8266.67	14.469	29.2526
TCGTCTCCCTCATGAGAGGCGACCA	AB245336_4	6235.22	-1.28823	1.16885
CTCCCTCATGAGAGGCGACCACATC	AB245336_5	6802.56	-11.2952	4.79861
GTCGTCTCCCTCATGAGAGGCGACC	AB245336_8	7308.22	15.8743	97.9649
CTCGGATTCATGCGCAAAATCCGGG	AB284575_7	6216.11	-14.1655	-17.571
CCTCCTCTAGGGACCGGCCGACGGG	AB284575_8	7530.11	-33.6345	-44.0572
CGGCCGACGGGTGCAAGAGGATAAC	AB284575_1	5593.89	-53.2786	-58.9996
CCGCGCAGCCCAGCCTCCATCTCGG	AB284575_13	6193.67	-6.01849	-32.334
AAAAGTCCCAGCACGCCGCCGGCGG	AB284575_14	7335.89	-43.9777	-37.3064
AGCCCCTAGTCCGCTACCTACGCGG	AB284575_16	16115.4	4.54645	-21.093
CATAAAAGTCCCAGCACGCCGCCGG	AB284575_20	5401.44	-40.0377	-24.7184
TCCTCCTCTAGGGACCGGCCGACGG	AB284575_22	6364.33	-55.2544	-59.4579
ATCCGGACCATTACCGATCCTCAGG	AB284575_24	5433.44	-36.4702	-47.0022
AACACGACACGCTACCTAGCGAAGG	AB284575_26	6206.11	-50.0153	-74.491
CCATCCTACTGCACTGGCTTCCGTT	AB425950_11	7044.33	6.61332	17.9333
GGGAGGTAAAACAAACCATCCAGTT	AB425950_12	5653.33	-32.8273	-53.8166
CGTCACCATCCTACTGCACTGGCTT	AB425950_14	11620.3	19.6417	27.9608
CATCCCAGGTTTTAAGCGAAAGCTT	AB425950_15	6744.22	-21.341	-6.7882
TCTCGCACATATGCACGGACCCCTT	AB425950_17	4851.56	0.071698	-0.941913
ATCCTACTGCACTGGCTTCCGTTGT	AB425950_22	5835.56	5.36378	7.44095
GAGATCGCCCATCCAGAGCCCGTGT	AB425950_23	7717.44	12.4717	14.2302
CCATTCACTAGTACTGGTAGAGTGT	AB425950_25	4751	-22.3782	-49.1503
AATATACCCATGCAGCTACCCCTGT	AB425950_26	4988.67	41.8786	62.4028
TCCTACTGCACTGGCTTCCGTTGTT	AB425950_7	5434.33	36.1673	5.43052
GATGACACAAACCGGTCCAGTAAAG	AB534329_12	5228.11	-21.6725	7.47347
CGTCACTCGACCTCGTTAACCGAAG	AB534329_14	5206	-5.72265	-21.018
ATACTCCGTCACTCGACCTCGTTAA	AB534329_15	6334.22	36.34	18.9139
AGTCACACGCGTCTCCAAGCCGAAG	AB534329_16	5139.11	24.059	13.823
GTCACTCGACCTCGTTAACCGAAGC	AB534329_19	9884.67	39.666	32.307
ATTACCCGGACCTCTCAATCTAGGT	AB534329_21	5659.33	13.9548	-4.88775
CCTCGTTAACCGAAGCGGGACAGGT	AB534329_22	5318.11	-35.8093	-71.0171
CTCTAAGAAGTCACACGCGTCTCCA	AB534329_24	5691.44	-40.4454	-42.0047
AGATCTAGATGACACAAACCGGTCC	AB534329_26	5593.44	-21.4636	-21.4279
TCTAAGAAGTCACACGCGTCTCCAA	AB534329_4	4463.78	-23.6478	-43.9223
TAGCACTTCGGAAGACGCACAACGG	AB534487_18	5083.11	-36.0567	-37.3034
TCGTGGAGGAGCACTACTGGCAGTG	AB534487_2	5760	-54.9176	-60.0612
CCCCAGGTGGTAAAGCAGCCAAGTG	AB534487_3	6026	-34.1532	-3.51425
CGGACGTACCGTCCATTGAGTACTG	AB534487_5	6034.56	-3.87135	-13.5096
CCGAACGACGGAGTGAGGGTCTTGG	AB534487_6	5884.44	-65.2075	-118.351
ACCACAAATAAGAGACCCCAGGTGG	AB534487_8	5529	-27.645	-63.6966
CATCATCCGAACGACGGAGTGAGGG	AB534487_10	5877.22	-55.7344	-42.6247
CAGAGTGCACACCAGACTAAACCGG	AB534487_15	5233.44	-32.0023	-22.2158
ACGGATAACACCCGTTCCCTTACGG	AB534487_16	10252.2	-2.37259	10.4781
TAGCCTGCCTCGGCCGCTTCCACGG	AB534487_17	6031.22	-9.06285	-38.2917
GCCCCTGTCGGGCACAGGCGGTTCC	AB545634_25	8273.89	-6.10871	24.811
GTAATGCGCCCCTGTCGGGCACAGG	AB545634_26	15797.3	11.8581	22.7245
CCACACCGGCTTCCAGACATGTCAA	AB545634_3	38588.7	21.9228	41.8142
CCCCTGTCGGGCACAGGCGGTTCCA	AB545634_9	33516.4	2.81156	-0.216814
GCACAGGCGGTTCCACACCGGCTTC	AB545634_1	6208.56	24.4251	46.964
TCCACACCGGCTTCCAGACATGTCA	AB545634_12	9660.78	26.2312	45.1944
CCCTGTCGGGCACAGGCGGTTCCAC	AB545634_16	5631.22	-13.4091	-9.77831
GGCGGTTCCACACCGGCTTCCAGAC	AB545634_17	7001.89	42.0312	94.2278
CGCCCCTGTCGGGCACAGGCGGTTC	AB545634_2	9548.33	10.0316	38.3524
ATGCGCCCCTGTCGGGCACAGGCGG	AB545634_22	8001.67	-3.29441	10.0822
TGGGCCAGTCCGAAAGCCTCACTTA	ABSB01000510_11	5596.11	4.78955	2.29653
CCCAGGCCTTTCGGTCAAGGAAGAA	ABSB01000510_12	12644.6	-47.978	-30.4156
GGTCAAGGAAGAAACTCGTTGGCTC	ABSB01000510_15	6341.33	-26.4509	-46.1289
ATTACCCAGGCCTTTCGGTCAAGGA	ABSB01000510_18	10749.1	-45.7777	-34.4512
GACAACTTTCCGGCCCTGGGTGAGT	ABSB01000510_19	5333.44	-30.6827	3.33599
ACAACTTTCCGGCCCTGGGTGAGTG	ABSB01000510_20	5500.11	-40.9895	-21.6507
CAGGCCTTTCGGTCAAGGAAGAAAC	ABSB01000510_25	6776.11	-45.7788	-61.5629
ACCCAGGCCTTTCGGTCAAGGAAGA	ABSB01000510_3	6295.33	-44.3564	-43.1713
TGAGTGTTGCCACTCTCCCTGGGCC	ABSB01000510_5	4703.33	0.925781	-4.24734
GGTGAGTGTTGCCACTCTCCCTGGG	ABSB01000510_7	8167.22	-43.6732	-48.8757
CACGGCCCCTATGTTTACTACAAAG	ABXC01011508_20	13403.4	46.478	41.1694
ACGGCACGCAGCCCAAGGCATCCAC	ABXC01011508_21	7266.89	3.17549	22.8011
GGCCCCTATGTTTACTACAAAGGGC	ABXC01011508_24	12751.2	-10.0837	0.617133
CGGCCCCTATGTTTACTACAAAGGG	ABXC01011508_3	9052.22	1.71131	-52.3781
GCAGCCCAAGGCATCCACGCCACGG	ABXC01011508_5	6268.22	-6.99601	15.4837
GCCCCTATGTTTACTACAAAGGGCA	ABXC01011508_6	17531.3	5.74879	-21.2552
ACGGCCCCTATGTTTACTACAAAGG	ABXC01011508_9	14656.3	17.0335	38.2947
GCCGGACACACGACCCGGCCAATTA	ABXC01011508_17	8083.44	120.793	-63.2367
ATCCACGCCACGGCCCCTATGTTTA	ABXC01011508_19	11208.2	-10.1942	30.0197
GCATCCACGCCACGGCCCCTATGTT	ABXC01011508_2	11696.9	-7.56943	-9.19405
GGGCCCCGCCGGGGTTTATCGCACG	AC203417_12	7940.89	4.59063	15.8857
ATTGGCGGCTCCGCGGCAGCGCACG	AC203417_13	5066.56	5.67219	-3.35716
TCATCCCGGAGCCGCGGAGCACACG	AC203417_15	12712.7	6.55925	-24.5314
GGGTTTATCGCACGTATTAGGAACG	AC203417_19	7197.56	-10.2512	-26.6939
CGCGCCCCGCCGCGCGCTATCAACG	AC203417_20	13808.2	43.1539	36.2475
GGTCCACCGGCCCGGAATCACTGAG	AC203417_23	8904	6.96857	1.47881
CATGGCTCATCCCGGAGCCGCGGAG	AC203417_26	6239.67	-23.8115	25.9407
TAGCGCGCGTCTACACGGTCCACCG	AC203417_4	10149.2	24.4926	14.6751
GGCGACCTCTAAGACCACCCCACCG	AC203417_5	7743.11	48.6065	50.2967
GCTGCCCGGACCTCATCCCTCTACG	AC203417_6	23538.5	32.649	43.9358
ACGATGCCGGACACACGACCCGGCC	AC234521_8	7301.56	312.55	51.8645
CGATGCCGGACACACGACCCGGCCA	AC234521_10	6711.11	254.71	17.9507
ATGCCGGACACACGACCCGGCCAAT	AC234521_11	7662.11	261.084	5.22315
CCCCATCACGATAAAATTCCCAAGA	AC234521_12	17110.1	10.0665	-18.7116
GTAACGATGCCGGACACACGACCCG	AC234521_15	6655.33	156.621	11.8689
GCCGGACACACGACCCGGCCAATTA	AC234521_18	8109.67	101.118	-53.2517
GCCGGGATCCGAACATTTCCCCGGG	AC234521_22	5421.33	-31.5679	-51.0976
CGCCGGGATCCGAACATTTCCCCGG	AC234521_26	5893.78	-7.66339	-57.134
AACGATGCCGGACACACGACCCGGC	AC234521_4	6504.67	156.536	-24.7022
CCCATCACGATAAAATTCCCAAGAT	AC234521_5	7757.67	26.3846	7.11054
CCTACCTGATCCGAGTCGCGGTCGG	ADDN01001475_11	12606.8	-50.3811	-23.5846
GGCCCCTCCTATGATGTTATCCGAC	ADDN01001475_13	23018.5	57.6464	2.81201
TATCCCTACCTGATCCGAGTCGCGG	ADDN01001475_17	8645.67	8.68287	33.8641
CCGGCCCCTCCTATGATGTTATCCG	ADDN01001475_19	20401.8	30.0813	0.550342
CTCCCGGCAATTTCAAGCACTCTTT	ADDN01001475_2	8663.78	116.844	14.8301
CAAGAGCCGTTCCGCATACGGCCGG	ADDN01001475_21	5590.67	30.7906	-47.3454
GATGTGGTAGCGCCCCGCGCACGCG	ADDN01001475_22	5418.89	-0.353417	-2.20401
GAAGTCGCGCCAAGTCTGAATAGAC	ADDN01001475_5	5701.89	-24.958	-60.5001
ACGATGCCGGACACACGACCCGGCC	ADDN01001475_7	6706.56	277.915	11.7751
CGCTTCCCTCCCGGCAATTTCAAGC	ADDN01001475_9	18438.3	606.641	80.2886
GCCTGCGTCAGCCTCCCAAAAGTCG	ADDN01001501_8	6202.67	-3.67653	-21.8007
TGCGTCAGCCTCCCAAAAGTCGGGG	ADDN01001501_9	7505.44	-38.2017	-60.8269
CCTGCGTCAGCCTCCCAAAAGTCGG	ADDN01001501_1	7051.89	-32.0553	-41.8603
CTGCGTCAGCCTCCCAAAAGTCGGG	ADDN01001501_10	6580	-41.9984	-34.126
TAACGATGCCGGACACACGACCCGG	ADDN01001501_11	8112.89	139.881	-47.2235
CGTCAGCCTCCCAAAAGTCGGGGTT	ADDN01001501_12	16851.5	-70.1248	-79.0936
ATCCTTCCATAGGTTCACATCCGGA	ADDN01001501_16	6490.67	-30.171	-21.8963
GCGTCAGCCTCCCAAAAGTCGGGGT	ADDN01001501_17	9215.67	-54.9099	-107.852
AAGTAACGATGCCGGACACACGACC	ADDN01001501_26	5811.22	110.883	-47.5526
AAAGCCTGCGTCAGCCTCCCAAAAG	ADDN01001501_6	5823.44	6.44175	-1.0934
TGATCCCACCACCACGCACAGCGAG	ADUH01000274_10	13814.2	12.8421	11.1661
ACGCTGTCCTACTCACACCTGCGAG	ADUH01000274_11	5779.56	-5.43899	8.47038
TCCCACCACCACGCACAGCGAGTAG	ADUH01000274_13	35318.1	12.111	-39.0914
TCATGAACGCCGACGTCCCTTAACG	ADUH01000274_14	6064.89	11.4464	-11.9544
CCTCCTTCATTCATGAACGCCGACG	ADUH01000274_19	7016.33	9.57472	-31.7429
TTTCGGTCAGAAAAGACGATCCTGG	ADUH01000274_21	4979.89	-3.0713	-18.6335
GGTGATCCCACCACCACGCACAGCG	ADUH01000274_23	15487.3	50.3623	58.0554
AGTTGCCCCACCACCCAAAGCAGAG	ADUH01000274_7	31094.5	93.6246	61.6571
GCAAAACAAAAGGAATCCTGCAGAG	ADUH01000274_8	21122.7	28.6017	2.94173
TTGCCCCACCACCCAAAGCAGAGAG	ADUH01000274_9	46888.9	93.4278	83.0167
TGAAAGGCATAGGGCTAGCCAGACG	AF006316_10	6790.89	-14.2838	-31.8826
GCCGACCCGGCCACGCGGCGGTTAG	AF006316_14	7712.89	-15.3998	-26.1453
AGGCCAGTCCGCAAGCCTCACTTAG	AF006316_15	5586.56	24.9864	53.5727
CTGCGCCCTGCTTTCACTCGCGTAG	AF006316_18	11737.4	24.7136	10.8358
CTCCCTCTCCGGAATCGCCGGGCCC	AF006316_2	14000.2	93.2849	54.5227
CACTTAGCCATTCACTAGGTAGTAG	AF006316_20	8034.56	-53.3061	-45.524
CCCTGCCTAACCCGACAAGTGATAG	AF006316_24	9692.89	-4.45892	-27.8672
ACCAGCCCAAAGTGGCCTCGCTTTT	AF006316_25	7022.44	-76.4912	-61.2677
TTGAGATTCCCCTTCGTCTGCGCCC	AF006316_6	10025.4	8.15588	36.4274
ATAGCCCATCCCGCCCCGCGCGCCC	AF006316_7	16473.3	41.1713	24.5542
CACTGAACCGACTCAGAGAGCCGAG	AF060452_2	5603.67	-50.655	-33.6513
GAACGATTCGTCGCGGCAAAGCCGC	AF060452_20	5583.44	-31.2592	5.46849
CTCGAAGAAACCAACAAATAGGTCA	AF060452_25	5377.22	-26.5145	-28.9289
GACCTCGAAGAAACCAACAAATAGG	AF060452_3	6139.78	-31.5708	-55.1599
CAAACACTGAACCGACTCAGAGAGC	AF060452_6	5525.89	-42.1172	-22.6795
AACACTGAACCGACTCAGAGAGCCG	AF060452_7	5606.56	-35.1347	-42.771
CCTTATCCACAAAAGTCAGGTTTGA	AF060452_12	4876.56	-33.1726	-21.9262
CCAAACACTGAACCGACTCAGAGAG	AF060452_13	5728.44	-35.7345	-81.9154
ACTGAACCGACTCAGAGAGCCGAGA	AF060452_14	4865.11	-8.37671	-24.0794
AACGATTCGTCGCGGCAAAGCCGCG	AF060452_15	4750.78	-34.1365	-0.382413
AGGCTGGTTCACACCCGAGAGGCGG	AF069220_12	6044.22	-38.3559	-56.691
TAACGATGCCGGACACACGACCCGG	AF069220_13	6026.78	88.8205	-19.5182
GCGCATCGCCGGCTGAAGGACGAGG	AF069220_14	6787.89	43.8912	-60.8317
GTAACGATGCCGGACACACGACCCG	AF069220_15	6132.89	133.611	9.20336
AGCGCATCGCCGGCTGAAGGACGAG	AF069220_19	5659.33	124.064	-40.9531
GGAGGGATGGCCCGCATAGCTAGTT	AF069220_2	7198.11	-47.0877	-71.3236
GGACCGACCTACCCGGCCCAAGGTC	AF069220_20	8571.78	-33.952	-51.8022
CCCGGCCAATTAAGCCTAGGAGCGC	AF069220_25	8777.56	-17.1754	-32.9826
GACCCGGCCAATTAAGCCTAGGAGC	AF069220_26	8468.56	-29.2404	-62.0761
TCGCCGGCTGAAGGACGAGGAGGCT	AF069220_6	6394.44	-72.7441	-76.215
CCACAGCCGTAGCCTCTGTTCCTCG	AF088242_17	8861.33	27.7716	-19.5995
TCTATCCCCGGCGACACAGAGGCAA	AF088242_18	9375.33	-19.5816	-53.907
ATCCCCGGCGACACAGAGGCAAACA	AF088242_22	11532.6	-16.2517	-17.8163
GGGACAACCGCGCCCGTCCGCCACA	AF088242_23	6966.56	20.8258	7.06491
CGTCCGCCACAGCCGTAGCCTCTGT	AF088242_24	9787.78	12.5209	-32.355
CCCCGGCGACACAGAGGCAAACAGG	AF088242_3	11114.7	-47.3546	-55.515
GTCCGCCACAGCCGTAGCCTCTGTT	AF088242_4	11506	10.1811	-17.711
GCGGCTCCCCATGAGGAAAGGCCCG	AF088242_10	12397.1	-34.2537	-62.8138
CAACCGCGCCCGTCCGCCACAGCCG	AF088242_11	9431	-2.58095	-45.0959
CGGCTCCCCATGAGGAAAGGCCCGG	AF088242_16	14870.4	-68.3594	-78.4881
GGGCTGTAAACCTAACTTTCGTTCA	AF113719_10	6010	59.4825	15.6911
GGACCGGCCAGCCAGCGTCCCGGCT	AF113719_14	5870.78	80.0414	82.5662
GCATCTGGTCGCTCTTTCTCAGGCT	AF113719_15	4872	44.2374	85.2109
CAGCGTCCCGGCTCAACTACGAGCT	AF113719_16	6169.56	62.1495	93.2332
TGTGTAACGTGTAGTCGTACCACGA	AF113719_25	4847.67	29.429	-17.1634
CTTCTCTATATGACAAGTCTGACGA	AF113719_26	5693.33	30.5395	38.8113
ACCGGCCAGCCAGCGTCCCGGCTCA	AF113719_4	5889.67	26.0823	31.7784
TTCCTTGCATCTGGTCGCTCTTTCT	AF113719_6	7334.22	41.2497	45.9452
TGACACACTAGAAGAGAGACTGTCT	AF113719_7	11417.9	-14.0482	-3.06692
CGCCTTCCTTGCATCTGGTCGCTCT	AF113719_9	7634.78	42.1711	35.8505
CCACGTGCCGGATCGCGGTCACGTT	AF141969_5	5259.33	-43.1072	-41.7939
CTGTTGCCAGTCCTAACCTACTGAT	AF141969_1	5767.67	-5.17243	36.6232
GCCAGGCCACGTGCCGGATCGCGGT	AF141969_10	5493.22	-36.7675	-43.9067
GCCACGTGCCGGATCGCGGTCACGT	AF141969_13	4955.89	-46.4636	-23.5644
CCCAGCCAGAGCGCGCCGCCCGACA	AF141969_15	11168.8	-40.2407	-12.8693
GACCGAAGCCACCCATAGCATAACC	AF141969_2	6567	-17.3523	-47.3985
CCTCTACGCAGCCGGCGCCCAGCCA	AF141969_23	8587.78	-32.0113	-29.0639
CGCCCGACAAAGCCGGGCCAGGCCA	AF141969_24	8347	-19.1801	-6.49203
CGCGCCGCCCGACAAAGCCGGGCCA	AF141969_25	9070.33	-10.2838	-5.8063
GCCGGATCGCGGTCACGTTCGTTAT	AF141969_26	5571.78	-34.136	-74.9326
CCTTCCGCAGGTTCACCCACGGAGA	AF218791_1	5480.56	-35.0919	-18.4238
ATGATCCTTCCGCAGGTTCACCCAC	AF218791_11	6048.56	4.41302	10.8798
TCGAAACCCTAATTCCCCGTTACCC	AF218791_13	8090.11	47.3159	57.4649
CGAAACCCTAATTCCCCGTTACCCG	AF218791_14	10429.4	22.9739	92.518
TCCTTCCGCAGGTTCACCCACGGAG	AF218791_2	6391.56	-34.147	-36.3387
ATCGAAACCCTAATTCCCCGTTACC	AF218791_21	8008.78	39.6246	42.13
GAAACCCTAATTCCCCGTTACCCGT	AF218791_23	11224.7	59.3108	83.4602
TCCCTCTCCGGGATCGAAACCCTAA	AF218791_26	9321.22	3.17619	-7.64056
ATCCTTCCGCAGGTTCACCCACGGA	AF218791_4	7178.67	1.31077	-4.634
GATCCTTCCGCAGGTTCACCCACGG	AF218791_5	6883.56	-23.3462	-6.57178
CGGCTCCCCATGAGGAAAGGCCCGG	AF241543_8	18254.3	-17.0731	-59.5385
GGCCCCAGGATCATCTATAAACGCT	AF241543_9	11501.9	-4.18854	5.25127
TCAGCCAGGCCCCAGGATCATCTAT	AF241543_1	6562.22	-18.7683	-29.396
CCAGGCCCCAGGATCATCTATAAAC	AF241543_14	7858.67	-29.1156	-32.3833
CCGTTACCCGTTGAGGCAGAAATTT	AF241543_15	8996.11	-41.908	-73.2395
CCCGTTACCCGTTGAGGCAGAAATT	AF241543_16	9117.56	-58.5439	-88.7408
GCGGCTCCCCATGAGGAAAGGCCCG	AF241543_18	18261.5	-55.3581	-29.7242
GGCTCCCCATGAGGAAAGGCCCGGC	AF241543_20	15445.4	-50.4503	-85.2589
GCCAGGCCCCAGGATCATCTATAAA	AF241543_5	7664.56	-36.3346	-38.6004
GGTCAGCCAGGCCCCAGGATCATCT	AF241543_7	6372.89	-43.1196	-50.4938
CCGGCCGAGCCCGTGCACGCGGTGA	AF346557_12	6241.33	-42.3049	-57.3466
CAACACTCACAACCGCCGACCCCTA	AF346557_13	7452.44	52.3768	18.9449
TCGGGCCAATGACCGATTTGGAAAC	AF346557_14	4992.56	-22.3056	-31.962
GCCGAGCGACTACAACACTCACAAC	AF346557_15	4600.78	31.4401	17.6802
GGTGCCGAGCGACTACAACACTCAC	AF346557_18	5979.33	6.96651	26.4931
CTACAACACTCACAACCGCCGACCC	AF346557_23	6496.67	69.8466	28.1585
AGTAGCAGACGGGCAGGTGTGTACA	AF346557_5	5482.89	-17.4172	-5.50796
CCTAACCCTCCGTTCCCCGTTGTCA	AF346557_6	18979.5	159.599	131.556
GAGCCCTAACCCTCCGTTCCCCGTT	AF346557_7	23214.3	140.335	165.18
CGACTACAACACTCACAACCGCCGA	AF346557_9	5281.56	29.5518	20.3205
ATCCCTATTCATCATGTTTGCAACT	AF368506_12	7458.56	55.1987	54.5099
GTTTATCCTTCCCTGAAATTCGACT	AF368506_15	4807.22	47.7971	39.0218
CCTAAAGACTCTGTTTTCACTCAAG	AF368506_17	4893.11	24.3874	33.1043
AGACTCTGTTTTCACTCAAGGTGCT	AF368506_18	4492.22	14.1873	32.1124
ATCTCCTTATAAATAAGCGAGACTC	AF368506_19	5359.89	10.7618	-9.28871
AAGACTCTGTTTTCACTCAAGGTGC	AF368506_26	5335.78	33.6965	31.6761
AAAGACTCTGTTTTCACTCAAGGTG	AF368506_3	4144.11	3.184	8.51484
CTTATAAATAAGCGAGACTCAGTTG	AF368506_4	5083.44	-18.25	-42.4769
TTATCCTTCCCTGAAATTCGACTAC	AF368506_5	6100.22	4.01864	5.58784
AGTTTATCCTTCCCTGAAATTCGAC	AF368506_8	5115.44	9.35804	-16.6082
AACCGAGGTACCACGCAACTAAGCA	AF370028_18	6528.78	-16.263	-32.7543
CCCGGCGCCGCGCATAGTGCTGATT	AF370028_21	8909.11	-31.7089	-34.3652
AGACAGATCGCCCCGGCGCCGCGCA	AF370028_22	7045.44	-29.6676	-9.87436
GTGTGTCCCGGTACCAGCGGGCATT	AF370028_23	6419.56	-39.8556	-33.0897
TGTGTCCCGGTACCAGCGGGCATTT	AF370028_7	5866.22	-29.1876	-6.6648
CCCATGCAACCGAGGTACCACGCAA	AF370028_8	5957.11	-45.5114	-41.4851
CCGAGGTACCACGCAACTAAGCAGG	AF370028_1	6031.56	-16.1868	-9.03316
ACGAGACTATAGGCCAGGTTCAGTT	AF370028_11	5772.78	-24.5149	-22.3266
GAGAAGGGAGATGAAATGAGACTAA	AF370028_13	5867.89	-49.5215	-39.0324
ATTCCAATCACGAGACTATAGGCCA	AF370028_16	5197.11	-44.668	-32.7806
ACTTTCCACACAGTACAGATGCCTG	AF409026_1	5533.89	28.1261	3.74659
TTTCCACACAGTACAGATGCCTGTC	AF409026_10	5296.78	7.59839	26.1645
TGCACCACCTGTACAGAATCCCTTG	AF409026_11	26770.1	22.5557	54.761
ATGCACCACCTGTACAGAATCCCTT	AF409026_18	23418.5	49.2024	40.1079
CACCACCTGTACAGAATCCCTTGCG	AF409026_19	12736.1	21.1456	10.7132
CATGCACCACCTGTACAGAATCCCT	AF409026_23	18231.7	46.2656	94.1834
TCTGTGTCGTATCCGGTATTAGCCT	AF409026_25	5451	-6.69105	28.0926
CTTTCCACACAGTACAGATGCCTGT	AF409026_4	6971.33	-18.6987	4.96364
CCTGTACAGAATCCCTTGCGGACCC	AF409026_8	5857.11	-4.48354	27.4424
GCACCACCTGTACAGAATCCCTTGC	AF409026_9	24542.7	0.474888	45.2797
CGGCAGAGATTGCGCTGCCACCCAG	AJ699060_11	4835.33	-20.9605	-18.7344
AATTAATGGCATTACAGCTCATCAG	AJ699060_13	5408.11	-12.6689	-14.622
CCAGCCCAGTACCGAAGCCAATGGC	AJ699060_15	10488.3	-37.3194	-39.5739
GGCATTACAGCTCATCAGGAAGGAG	AJ699060_17	8504.44	-71.1413	-70.9214
CTGCCACCCAGCCCAGTACCGAAGC	AJ699060_19	24748.5	1.96253	-13.1647
CACCCAGCCCAGTACCGAAGCCAAT	AJ699060_2	17523.1	-57.0837	-30.5839
GCGCTGCCACCCAGCCCAGTACCGA	AJ699060_20	10674.2	-5.47701	-8.48271
TGCGCTGCCACCCAGCCCAGTACCG	AJ699060_23	8348.89	-28.7084	-35.0971
GCTGCCACCCAGCCCAGTACCGAAG	AJ699060_6	12399.7	-13.563	-41.9651
GATTGCGCTGCCACCCAGCCCAGTA	AJ699060_8	6266.44	-34.8585	-52.3449
ACCCAAAAGCGCCCCGTATTGTTAT	AJ699069_14	7494.89	38.9981	20.1622
ACCGAGGCACGACCGACAGTCTGAT	AJ699069_15	5524	-25.7393	0.865774
AAAGCGCCCCGTATTGTTATTTATT	AJ699069_16	8052.33	60.1266	30.4711
GTACCGAGGCACGACCGACAGTCTG	AJ699069_26	5750.11	-27.9843	-14.8167
GCGAGACCCAAAAGCGCCCCGTATT	AJ699069_3	6263	8.05631	8.47169
CGAGACCCAAAAGCGCCCCGTATTG	AJ699069_7	6783.78	23.1034	-5.09092
AATTGCGAGACCCAAAAGCGCCCCG	AJ699069_8	5802.78	46.8705	27.2543
CAATTGCGAGACCCAAAAGCGCCCC	AJ699069_10	4842.11	-9.3906	-28.6638
CCGAGGCACGACCGACAGTCTGATC	AJ699069_12	4538.11	-60.3548	-40.9805
TCCAATTGCGAGACCCAAAAGCGCC	AJ699069_13	5567.33	-18.0747	-23.6742
GTTCCCCGCGACACCCAATTAAGGG	AJ852598_10	17277.3	27.9966	19.6529
AATATTGCTACTCACCGATCGCCGA	AJ852598_11	4233.11	73.6668	31.5852
ACCGATCGCCGATCCGAAGCCCTCA	AJ852598_13	12007.6	45.6216	26.3073
TTGCTACTCACCGATCGCCGATCCG	AJ852598_14	5197.11	18.2723	31.1563
ATATTGCTACTCACCGATCGCCGAT	AJ852598_15	8115.56	32.8238	69.2509
CTACTCACCGATCGCCGATCCGAAG	AJ852598_20	9622.44	26.3649	-12.0831
GGTTCCCCGCGACACCCAATTAAGG	AJ852598_25	12141.3	33.075	53.0377
AACTTCTCAGCAACCAGCAAATATT	AJ852598_26	5444.22	-8.60724	42.2434
CCGATCGCCGATCCGAAGCCCTCAC	AJ852598_3	13430.9	29.3342	28.8703
TCAGCAACCAGCAAATATTGCTACT	AJ852598_5	14572.7	3.74422	19.7129
AATCACCCACCAACCAAAGACAACC	AJ867633_6	35616.8	40.4204	34.3194
TTTTGCCAGGCCCGCACCGGAAGTC	AJ867633_7	6037.89	-24.7979	17.7035
GCTGTGCGCGCGCGCGGATCAAGTC	AJ867633_8	5426.67	-54.885	-78.9076
TACCTCGAGGACACTCCGGCGAACC	AJ867633_9	7834.89	-20.1827	10.7445
CAAAGACAACCCATGCACCACCACC	AJ867633_12	11169.6	176.574	88.4273
GCCCGCCCGGCTCCAGTTGATCCTC	AJ867633_14	18153.5	26.7105	13.3157
CCCGCACCGGAAGTCACCCAGACTC	AJ867633_17	24875.5	-14.0136	-20.5707
GCGGCCCGCCCGGCTCCAGTTGATC	AJ867633_19	10872	-7.24536	12.7859
ACTCTGCCGCCATCGCATTGCTGCC	AJ867633_2	10595.1	18.6567	3.97435
GGCCCACACCCCGCACTGCCCTGCC	AJ867633_4	56571	73.1121	109.063
GGGCACCCCCCGAAGGAGGGCCTCG	AJ871304_1	39258.1	-50.4667	-49.4327
AAAAGGACCTGCCATCTCTGACAGA	AJ871304_25	5469.67	-15.9725	-6.05069
ACCGCCCCACGCGGTTCATCTTGTT	AM292060_11	33822.4	-4.53429	5.23051
GCAACCGGCACCGCCCCACGCGGTT	AM292060_13	15230.4	-38.3596	-8.71505
CCTCACCCTCTCCGGATCTGGTAAA	AM292060_15	23166.8	-16.5989	-0.702544
CTCCCAGCGAAGGGAAAACCCTCTT	AM292060_21	10162	-46.0273	-25.2629
GGCACCGCCCCACGCGGTTCATCTT	AM292060_23	13193.9	-16.2144	-5.44286
GCAAGCCCGCGCCGGCCGCAACCAA	AM292060_24	6816.78	-38.4105	-30.5243
GACCCGCAGCGAGGCCCGTGCCCAA	AM292060_25	9652.78	-31.7948	-24.3106
CAAGCCCGCGCCGGCCGCAACCAAA	AM292060_3	16242	-34.8955	-19.3139
TCCAAGGCCTCCCAGCGAAGGGAAA	AM292060_7	8548.89	-42.8089	-72.2136
GGGCCCCGGATCTGCACGTAAATTT	AM292060_8	6926.11	-56.3623	-32.0736
GATGCGCGTGCTCACAGCGACAGCG	AM407411_1	4893	-43.9892	-57.6295
TCACAGCGACAGCGTCAGTGCAATC	AM407411_10	4798.78	-44.0508	-36.9943
CGCGTGCTCACAGCGACAGCGTCAG	AM407411_16	4773.56	-41.2888	-41.2285
TGCTCACAGCGACAGCGTCAGTGCA	AM407411_19	4868.44	-35.1627	-57.0607
GCTCACAGCGACAGCGTCAGTGCAA	AM407411_2	7552.67	-24.7056	-54.0546
GCTAATCAGAAGATGCGCGTGCTCA	AM407411_20	5918.33	-46.5869	-26.7627
GCGCGTGCTCACAGCGACAGCGTCA	AM407411_21	4951.67	-18.2992	-21.9435
CAGAAGATGCGCGTGCTCACAGCGA	AM407411_25	12601.4	-26.184	-16.4364
CCCCACTCCAGGGCACTTTCCGATA	AM407411_26	27363	-34.5728	-35.3872
CTCACAGCGACAGCGTCAGTGCAAT	AM407411_8	6354.22	-34.433	-28.2839
CGTTCCTTGTCCTCCCCTAACAACA	AR322559_21	9515.56	168.57	169.358
GGTACCGGCCGTTACCTCCGTTCCT	AR322559_22	18540.5	38.8878	85.4034
CTCCGTTCCTTGTCCTCCCCTAACA	AR322559_26	20822.2	22.7088	33.2768
CCTCCGTTCCTTGTCCTCCCCTAAC	AR322559_3	16409.9	137.793	135.816
TCCTTGTCCTCCCCTAACAACAGAG	AR322559_5	15461.4	126.379	102.039
CCGGCCGTTACCTCCGTTCCTTGTC	AR322559_9	8268.56	5.83701	3.51564
GTTCCTTGTCCTCCCCTAACAACAG	AR322559_1	9793.11	-46.3492	-50.7141
CGTCAAGGTACCGGCCGTTACCTCC	AR322559_13	19070.9	3.34459	33.3772
GTACCGGCCGTTACCTCCGTTCCTT	AR322559_17	26285	-26.165	-38.2237
ACCTCCGTTCCTTGTCCTCCCCTAA	AR322559_20	13171.7	-0.840452	-3.11202
GCTCGAGGATCGCATAGACAGAACA	AY082994_23	4810.22	-4.71514	13.9414
AGCGGATGACTGTCGAGTCCTCGGC	AY082994_24	5068.56	-29.9443	-24.8248
ATGGTCATCCGATTAAAGACGAACA	AY082994_25	4563.22	-10.5241	1.13882
CGTATACCATCACTTGTATATCTCC	AY082994_26	4726.11	0.345434	-26.1548
CGAGAAGGTTCACCTTTACACTCAA	AY082994_8	5434.22	27.2441	28.632
GAGCTCGAGGATCGCATAGACAGAA	AY082994_9	5619.89	17.8885	19.2332
ATCGATTTGTCATCGAAGTACTAGT	AY082994_1	4966.22	-57.3548	-57.5299
ATATGGTCATCCGATTAAAGACGAA	AY082994_11	6034.11	-35.413	-44.6272
CGAACACATATTTGCAAGCGGATGA	AY082994_2	4865.78	-51.6509	-16.9673
TCGATTTGTCATCGAAGTACTAGTT	AY082994_20	3855.11	-48.9453	-73.1385
CCTTCCGCAGGTCCACCTACGGAAA	AY187075_11	5764.22	-10.53	-14.801
GGCCCAGAACATCGCCCGTGATTGC	AY187075_12	6745.78	29.0401	5.37158
TTGCCACCCTCCCTAGGCCAGTCCG	AY187075_13	24254.9	1.7916	17.3404
CCCAGAACATCGCCCGTGATTGCAA	AY187075_14	9543	78.1275	96.3505
TGTTGCCACCCTCCCTAGGCCAGTC	AY187075_15	13780.7	12.7151	1.44381
CTTCCGCAGGTCCACCTACGGAAAC	AY187075_16	6533.67	38.1738	61.2391
ATCCTTCCGCAGGTCCACCTACGGA	AY187075_22	6447	-3.54133	-18.1047
TTACAGGCAAGGGCATCACAGACCT	AY187075_24	5713.11	0.109152	16.5473
GTTGCCACCCTCCCTAGGCCAGTCC	AY187075_5	34717.2	11.4418	-23.5677
TGCCACCCTCCCTAGGCCAGTCCGA	AY187075_6	37347.6	35.6598	48.056
GATGGTGGTCTCGGGGCCCGCGTCC	AY204574_11	6965.11	37.917	40.1061
CACTGAGCCATTCACTCGGTGACCA	AY204574_17	14807	0.968684	-1.18213
CAACCTCCCCACGAGGTATCGCAGT	AY204574_18	50739.4	-9.10699	30.9204
ATTCCGCCAGTGAGTGCGCGCCTGC	AY204574_19	7623.67	-19.8582	-20.7185
CCCCACGAGGTATCGCAGTCAAGTC	AY204574_24	13051.1	-9.936	-19.8833
ACAAGACCCCAAAGAGCCCTGTATC	AY204574_3	16087.8	-15.4765	-53.9028
CCATCCAACCTCCCCACGAGGTATC	AY204574_4	19342.1	-1.30974	15.9839
CCGCCCGCGGGCGAACTTCTCCATC	AY204574_6	7954.89	-1.81033	11.5535
GACCGAACCTAGTATGATACCCATC	AY204574_7	7175.33	-25.476	-19.4674
ACGCAGCCTCTGCTGGCCAGCAATC	AY204574_9	7509.89	-19.628	-40.3906
TTTCCACACCCATCGGATGCCCGAA	AY234441_25	11058.1	47.1414	81.5588
CACACCCATCGGATGCCCGAAGGTG	AY234441_3	27796.5	-13.2477	-7.87984
CCACACCCATCGGATGCCCGAAGGT	AY234441_4	31160.7	14.2836	10.4652
TCCACACCCATCGGATGCCCGAAGG	AY234441_6	19246.7	-4.11425	51.6527
CGGGACTTAACCCAACATCCTCACG	AY234441_7	15007.8	42.321	53.2272
GGGACTTAACCCAACATCCTCACGA	AY234441_8	7112.33	28.1314	80.1471
CATCCTCACGACACGAGCTGACGAC	AY234441_9	12064.8	27.8027	67.6176
TTCCACACCCATCGGATGCCCGAAG	AY234441_13	20169.7	-13.0723	20.3468
CTGCCCATGTCAAGCCTTGGTAAGG	AY234441_17	16480.9	-47.5878	-40.1498
CCCAACCGATAAATCTTTCCACACC	AY234441_21	11962.2	37.2532	32.3364
GGTCACACACTAACGCCGTCCGATC	AY245650_1	5585.22	-33.8224	0.591001
CCCGGCCCACGAGGTGCCCACCCAC	AY245650_10	11704	-28.3157	-22.8936
CGCCGTCCGATCACTCATCGGTCTC	AY245650_11	11140	-10.1896	24.6063
GCCCTCCACATGTTCCTGTGCCCTC	AY245650_14	24719.9	-19.1571	20.6377
TCACTCATCGGTCTCGTTTATGGTT	AY245650_16	5058.33	47.9752	36.0476
AACGCCGTCCGATCACTCATCGGTC	AY245650_2	5618.67	-48.8323	-43.6169
CGTCCGATCACTCATCGGTCTCGTT	AY245650_20	16591.3	-23.2194	4.7971
CCCACTCCACGTCCATCCCCTACCC	AY245650_22	31701.5	-34.9287	-10.2002
GGCCCACGAGGTGCCCACCCACCCC	AY245650_23	14490.2	63.3246	137.786
ACTCCACGTCCATCCCCTACCCCAA	AY245650_25	15129.8	15.4191	11.118
GGGCAGAGCTTTTGTTGATGTATTA	AY284813_7	5766.89	-10.5642	12.1314
TCCTTGCGGGCAGAGCTTTTGTTGA	AY284813_10	5742.33	66.2367	131.385
AGTAGCGACCGGGCGGTGTGTACAA	AY284813_12	6090.33	-58.6902	-41.8981
GTAGTAGCGACCGGGCGGTGTGTAC	AY284813_2	6464.11	-35.1259	-32.724
GACCGGGCGGTGTGTACAAAAGGCA	AY284813_22	4926.89	-42.5242	-28.1166
TTGATGTATTAGCTCTAGAATTGCC	AY284813_23	4205.89	-42.9165	-30.076
GTTCCTTGCGGGCAGAGCTTTTGTT	AY284813_24	5596.89	-39.6793	-22.306
TCTAAGCACTCGGTAAAGAGCACCT	AY284813_26	5841.67	-62.6682	-50.8146
GGCAGAGCTTTTGTTGATGTATTAG	AY284813_5	4952.22	-60.9213	-62.5561
CCTTGCGGGCAGAGCTTTTGTTGAT	AY284813_6	5208.22	-54.9345	-67.3217
GTTTCCTTACCAACAAGCTAATGGG	AY345000_1	4880.11	23.7376	23.4459
GTAAGCCGTTTCCTTACCAACAAGC	AY345000_13	4838.67	-27.6696	-25.0161
AATTGTCTTGCGAAAGGTCTGTTTC	AY345000_15	3734.22	11.9053	7.95989
AAGCCGTTTCCTTACCAACAAGCTA	AY345000_18	5171.33	-22.7011	-4.90518
TTGGTAAGCCGTTTCCTTACCAACA	AY345000_19	5225.44	-9.29176	-18.328
TTTCCTTACCAACAAGCTAATGGGA	AY345000_2	5164.67	-7.6594	11.1125
GCCAACTCTATATACTATGAGGTAT	AY345000_23	5801.22	-34.1104	-55.2989
TGTAAATTGTCTTGCGAAAGGTCTG	AY345000_26	4903.56	-58.5508	-47.4963
CGTTTCCTTACCAACAAGCTAATGG	AY345000_5	4435.67	-47.8982	-57.068
TGATGCCAACTCTATATACTATGAG	AY345000_8	5109.44	-30.1991	-71.4165
GCCCATACGCAATCTACTCTACGTT	AY357265_10	8458.33	-9.12041	4.24637
GCCTCCCGGAGGTCAGGATGGTGAA	AY357265_14	9344.44	-0.270205	30.7938
CTGCCATCCACCAAGTACCTACAAA	AY357265_15	13759.9	-51.1009	-48.8986
GCGGGCCTCCCACCCAGACACCTAA	AY357265_17	18381.9	42.7484	44.7719
TCGCCCATACGCAATCTACTCTACG	AY357265_2	7523.89	59.3825	71.3102
CGCCCGCGGGCCTCCCACCCAGACA	AY357265_24	9412.67	36.1884	20.2308
AGCTGCCATCCACCAAGTACCTACA	AY357265_25	6766.78	46.1454	38.9073
CAGACACCTAAAGCCCCGTTGCCCG	AY357265_5	11507.9	61.0562	86.6296
TCCCACCCAGACACCTAAAGCCCCG	AY357265_6	46702.8	51.604	45.1603
CCACCCAGACACCTAAAGCCCCGTT	AY357265_9	35209	56.9891	69.9458
CCCAGCCCGAACGGAGTGTAACAAG	AY382452_1	14618.1	37.7617	59.769
TCTCCTCCGTCCAGTCCCGAAGCAC	AY382452_10	20838.2	-14.2407	-7.45045
ATCCCCAGCCCGAACGGAGTGTAAC	AY382452_11	52565.6	52.4666	49.6567
GGCTCCCCATGAGGAAAGGCCCGGC	AY382452_12	18049	-5.41938	-11.7572
CCCGAAGCACCAGCTTGGGCTCGTC	AY382452_2	5938.44	5.79052	-8.28382
TCCAATTGATCCGCGCCATGGGATA	AY382452_23	5390	-8.5966	45.3109
ATAGCTTCTCCTCCGTCCAGTCCCG	AY382452_24	7306.44	-22.6038	-17.4312
GGGTGACTTTCCCCGCCTCCTCCCG	AY382452_25	9904.11	53.226	31.2122
GCGGCTCCCCATGAGGAAAGGCCCG	AY382452_26	13460.9	68.0319	54.8751
CGGCTCCCCATGAGGAAAGGCCCGG	AY382452_5	15831.6	-19.495	-8.92025
CCCGGGCGCGCGGCCCGGACTAACA	AY382647_5	6570	-44.0182	-36.681
GGGCGCGCGGCCCGGACTAACATTT	AY382647_6	5920	-50.7316	-59.7638
CCACCTCACCTCGCGGGCTGCTGTT	AY382647_7	17021.9	-61.9688	-77.2274
CTCCCGCGGTGCGGTCGCCTACCCA	AY382647_8	6910.67	-29.1856	-15.1925
GGCTCCCATTGCCATTAGGTAGGTT	AY382647_9	8902.56	-17.0488	4.35427
GGCCCGCGCGGGCCGGTAGGGAGTT	AY382647_12	5262.78	-43.7812	-47.2533
GCGCGGCCCGGACTAACATTTAATT	AY382647_17	6965.33	-82.4841	-75.542
TGGCCACCGGCGCCTTTCAGCGGCC	AY382647_2	11869.6	-23.5478	-36.2745
GCCACCTCACCTCGCGGGCTGCTGT	AY382647_20	15955.3	-14.5344	-16.6626
AGGCTCCCATTGCCATTAGGTAGGT	AY382647_24	7966.44	-24.4657	-19.8783
ATGCACCACCTTCCAAGCAATCATG	AY489679_10	13073.2	-61.6567	-60.4786
ACCCAGCCATAGAAAGTAGATAGGG	AY489679_16	9221.33	-2.57189	52.4465
CTTCCTTTAACTTGCGTCAAAAGTC	AY489679_18	4669.44	-88.9046	-67.9863
CCAACATACTGCCAAAGCAATACGG	AY489679_20	6107.11	-52.682	-18.3244
AACTTCCTTTAACTTGCGTCAAAAG	AY489679_21	5594.67	-47.5893	-47.5093
CCCGGGCCCGAGCATAAACGACGAG	AY489679_24	6763.67	-24.7335	-56.0017
CGCCGCCCGGGCCCGAGCATAAACG	AY489679_25	7051.89	-64.9603	-30.6078
CGCCCGGGCCCGAGCATAAACGACG	AY489679_26	5413	-31.42	-16.0773
TAAGAAGCCAACATACTGCCAAAGC	AY489679_3	5191.33	-53.8915	-59.8171
CCGGGCCCGAGCATAAACGACGAGC	AY489679_5	7022.44	-11.3431	-3.24337
TTCGCCGAGGTTTCCCCTCGGAACT	AY518668_21	5348.89	99.9683	135.111
GGAAGCCCCTCTCTATCCCTCATAC	AY518668_22	9238.22	18.4443	32.0424
CCCCTCGGAACTTTTACGCCATTCT	AY518668_5	11252.9	77.8856	35.4007
ATACGGAAGCCCCTCTCTATCCCTC	AY518668_7	7141.22	32.2325	40.7008
CGGAAGCCCCTCTCTATCCCTCATA	AY518668_8	8084.22	80.2811	129.172
CCTCATACTCATGACAGCGATCCTA	AY518668_9	8183.89	66.3483	99.7459
CACATGTCCTCCAATTGTTCCCCTC	AY518668_11	8425.22	-61.7791	-55.399
TGTCCTCCAATTGTTCCCCTCGTTA	AY518668_12	9013.78	6.66285	50.6065
AAGCCCCTCTCTATCCCTCATACTC	AY518668_17	23511.9	10.1552	35.5487
GAAGCCCCTCTCTATCCCTCATACT	AY518668_18	12423.2	68.2587	43.1104
TACCCTGGCCACAGAAATGTTTCCA	AY546684_1	6485	41.5216	33.3458
TCCCTTGGGCATTTGCTCCCAAGTT	AY546684_11	4733.78	43.5913	63.5524
GGGAGCACATTTAGCCCGACGGGCG	AY546684_15	5194.67	25.8618	17.6989
TACAGGACTTACTAAAGCAAAAGCA	AY546684_2	5087.44	-15.4903	18.7455
AGGTCACCCTTAAGACCGCGGTGGG	AY546684_20	5707.78	10.6884	-0.97081
GGATTGTCCATTCAGGCATTTCTCG	AY546684_22	4360.78	-18.5286	9.32641
CAGAAATGTTTCCATCCCTGCTTGG	AY546684_4	5310.78	26.5003	0.197296
CTCCAGCACGCTCACGTTTCAGACG	AY546684_6	7245	18.2517	39.8962
TCACGAGTGGGAACCAGCCCACCCG	AY546684_8	6122.89	7.23488	1.77467
AAGGTCACCCTTAAGACCGCGGTGG	AY546684_9	6426.33	14.5873	37.0728
GGGGCGCGCCGCGCAACACCATCCA	AY554290_13	5441.22	-16.7551	-59.2013
GCCGCGCAACACCATCCAACTACGA	AY554290_19	9938.11	-6.30191	-10.0719
CCCCACGCAACGAAGACTGCCTCGA	AY554290_23	19590.9	5.90722	-1.95163
GCGCGCCGCGCAACACCATCCAACT	AY554290_25	4986.22	-9.42207	-1.22901
CGCGCCGCGCAACACCATCCAACTA	AY554290_26	6214.67	-14.9746	-10.6839
CGCGCAACACCATCCAACTACGAGC	AY554290_3	6787.67	4.92705	-4.03603
CCAAGGAGCCCCAAGGGCATTGGTT	AY554290_4	6888.44	-26.2342	-9.70186
GGGCGCGCCGCGCAACACCATCCAA	AY554290_5	5811.67	-55.0438	-36.5069
CCTCCTGCAGGGGCGCGCCGCGCAA	AY554290_7	5254.67	-15.5206	-34.2197
TCCTGCAGGGGCGCGCCGCGCAACA	AY554290_9	5024.44	-31.7445	-28.6261
CAGACACGCACCGGCACTCACACAC	AY620304_1	5543.67	-31.7545	-48.7586
TCTGGCCGCTGAATTCGAGCACCCC	AY620304_10	4866.22	-33.7082	-36.5848
TGGCAGACACGCACCGGCACTCACA	AY620304_14	5074.56	-31.7182	-26.8657
CCCTTCAAATCAAGAAAGATCCTCA	AY620304_2	5595.11	-25.0501	1.53679
GTGGCGGGCCAGGCATATCAAACCA	AY620304_21	5820.22	-47.8745	-45.8919
CCTCTGGCCGCTGAATTCGAGCACC	AY620304_24	6242.44	-78.0873	-78.3071
CTCTGGCCGCTGAATTCGAGCACCC	AY620304_25	4980.44	-25.89	-35.5037
CAGAAGGATGGCAGACACGCACCGG	AY620304_4	5540	-33.3743	4.61132
ACCCTTCAAATCAAGAAAGATCCTC	AY620304_6	7200.78	-66.6409	-57.2244
CGGGCCAGGCATATCAAACCAGAAA	AY620304_9	5259.22	-27.5677	-6.63067
CACGCCTTGCCACAGATCAAGTGAA	AY635833_4	5938	19.2248	74.0287
CACCACGCCTTGCCACAGATCAAGT	AY635833_1	12339.8	-34.65	-32.3347
ACCACGCCTTGCCACAGATCAAGTG	AY635833_11	8497.67	-29.8228	-16.6284
AGAAGATTCACCACGCCTTGCCACA	AY635833_13	5008.89	-32.3625	-55.1367
ACGCCTTGCCACAGATCAAGTGAAC	AY635833_17	6573.33	-21.6831	17.6092
CCTTGCCACAGATCAAGTGAACTCG	AY635833_2	6124.56	-29.8269	-38.2147
TCACCACGCCTTGCCACAGATCAAG	AY635833_22	7528.56	-54.1489	-70.9481
GCCTTGCCACAGATCAAGTGAACTC	AY635833_24	5421.89	-62.505	-26.0538
GATTCACCACGCCTTGCCACAGATC	AY635833_26	6671.78	-50.7765	-25.9232
TTCACCACGCCTTGCCACAGATCAA	AY635833_3	7335.56	-22.1014	6.61211
AGGTAAACCAACTCCCATGGCTGTG	AY649431_11	6442.22	24.564	26.2632
TTCAGGTAAACCAACTCCCATGGCT	AY649431_13	5318.78	31.9158	73.1814
TCAGGTAAACCAACTCCCATGGCTG	AY649431_14	4671.78	20.5191	35.7662
CAGGTAAACCAACTCCCATGGCTGT	AY649431_15	8795.56	29.7212	53.2089
ACCAACTCCCATGGCTGTGACGGGC	AY649431_17	8340.22	2.53466	-29.5804
GTAAACCAACTCCCATGGCTGTGAC	AY649431_18	5490	19.2599	5.12897
CTTCAGGTAAACCAACTCCCATGGC	AY649431_19	6657.22	32.8833	8.02986
AAACCAACTCCCATGGCTGTGACGG	AY649431_20	10300.3	28.8665	34.0858
AACCAACTCCCATGGCTGTGACGGG	AY649431_21	9299	3.16166	18.5752
TAAACCAACTCCCATGGCTGTGACG	AY649431_24	7045.33	-14.5496	19.0686
AGTAAGGGACATCACCGCGAGATGA	AY651089_1	5505.22	12.9146	33.0794
ATCGCCCGAAAGCGTTACTATCGCA	AY651089_16	6307.11	-23.8705	-0.274032
GACTAGCCCTCATTTGTCAGTGTAG	AY651089_17	5676.44	-0.236484	24.9921
TTCCCGGTTTGAGTAACTTTGCGCC	AY651089_2	4630.78	16.6885	38.642
TATCGCAGTCCGACAGTTACACCGA	AY651089_20	5159.78	52.8984	44.2601
AGATATCGCGCACACGCCCGACTAG	AY651089_21	4930.56	22.1102	26.5191
GTTACTATCGCAGTCCGACAGTTAC	AY651089_22	5021.67	35.3274	-5.29971
CGCCCGACTAGCCCTCATTTGTCAG	AY651089_26	10381.3	3.80893	46.617
TCGCTATCACGACACACACGCACGA	AY651089_4	5337.78	26.9081	26.9912
ATATCGCGCACACGCCCGACTAGCC	AY651089_5	5202.56	6.12718	-2.1925
CCTGTCACCCAAGTGGCTTCCTCGA	AY667268_1	6496.22	14.2404	-4.57931
ACCCAAGTGGCTTCCTCGATTAAGA	AY667268_20	5446.44	25.5614	-2.36449
GCTGCATCATGCGATACTACAATCT	AY667268_21	5214	10.9935	2.91517
CTGCATCATGCGATACTACAATCTT	AY667268_23	4413.11	4.1362	21.2496
TCCTGTCACCCAAGTGGCTTCCTCG	AY667268_4	6260.56	5.15491	13.1667
TGTCACCCAAGTGGCTTCCTCGATT	AY667268_5	6666.33	-12.2996	-2.88982
CTGTCACCCAAGTGGCTTCCTCGAT	AY667268_6	7325.89	-13.1899	19.8884
TCTTCCTGTCACCCAAGTGGCTTCC	AY667268_7	6648.33	-12.5351	17.5661
CTTCCTGTCACCCAAGTGGCTTCCT	AY667268_8	7239.33	2.79304	-32.5112
TTCCTGTCACCCAAGTGGCTTCCTC	AY667268_9	5470.11	4.35065	17.0172
GACACACGACCCGGCCAATTAAGGC	AY846367_20	8758.89	135.587	-47.2923
ACACGACCCGGCCAATTAAGGCTAG	AY846367_25	20153.3	-22.0362	-46.052
ACGATGCCGGACACACGACCCGGCC	AY846367_6	7117.67	-34.6655	-49.9211
GCCGGACACACGACCCGGCCAATTA	AY846367_7	7418	212.654	-21.1758
CGATGCCGGACACACGACCCGGCCA	AY846367_8	13253.2	45.1386	-9.88124
GATGCCGGACACACGACCCGGCCAA	AY846367_11	6227.22	13.3931	-28.5087
CCGGACACACGACCCGGCCAATTAA	AY846367_12	5808.56	183.317	-22.5085
AAAGTAACGATGCCGGACACACGAC	AY846367_15	4836.67	28.2222	-12.3935
TCTTCAAAGTAACGATGCCGGACAC	AY846367_19	5002	24.737	-49.8932
ATGCCGGACACACGACCCGGCCAAT	AY846367_2	6334	-22.0374	-77.8124
ACGGCCTAACCGAAGCTAAGCCTAG	AY903705_1	5416.11	117.48	-15.3238
GACGGCCTAACCGAAGCTAAGCCTA	AY903705_11	5385.67	-46.5971	-40.7958
GTCAATTCCTTAAGTTTTCAGCCTT	AY903705_17	5707.67	-16.5908	-42.3437
AGACCCAGAGCGCCCCGTATTGTTA	AY903705_18	5474.44	-3.7733	-59.7037
GTCTGATCCCGATCAATAAACTTTA	AY903705_20	5303.67	-32.8063	-45.8501
CGACAGTCTGATCCCGATCAATAAA	AY903705_21	5150.33	-32.8078	-34.7047
GCAAAGACCCAGAGCGCCCCGTATT	AY903705_22	5333.22	-53.0272	-35.5399
AAGATTCACCGTGCCATCCCGCAGA	AY903705_3	4858.89	-51.5658	-35.6114
CATCCCGCAGAGGTTAGTTGCGTGA	AY903705_5	6165.89	-8.21792	3.58684
AAGACCCAGAGCGCCCCGTATTGTT	AY903705_9	7496.22	-46.4679	-36.9602
TCCAGAAGATCCACCGGACCACTCA	AY905498_22	5652.11	-23.932	10.5224
CCCGGCCACGGTCCAGAAGATCCAC	AY905498_23	7504.11	16.7298	4.04521
GGAGCCGAGGACAGCGCCAGCCAGA	AY905498_25	4932.33	-8.24551	11.2251
CCGCGACTAGGTCAAGCCCGGCCAC	AY905498_26	10433.4	-7.18476	-40.9489
CCGGCCACGGTCCAGAAGATCCACC	AY905498_3	8089.56	12.6858	0.668689
TAGCTTCCCAATCCGGAGGACCGGC	AY905498_7	5771.22	-7.54431	44.5107
GGACCGGCCACTGAACCGAAGAAGG	AY905498_1	16320.9	-41.14	-63.1715
GCCCGGCCACGGTCCAGAAGATCCA	AY905498_16	7722.22	-90.0967	-39.708
TTCCCAATCCGGAGGACCGGCCACT	AY905498_19	5829.44	-51.6842	-65.5863
CGGCCACTGAACCGAAGAAGGGAGC	AY905498_2	5803.78	-30.5569	-31.6466
TCCTAGGAATACCGCGCTGAAGATT	AY916586_10	4871.33	4.71364	8.32403
GTTTTACCCTCAAGAGAAACGATCC	AY916586_16	5056.11	-1.36475	21.4374
AATATCTGAGCCCCAGTCCAGTAAC	AY916586_17	5646	17.4464	6.68495
TCCTTCGGTTCCAACCCGAAGGTCC	AY916586_18	5610.89	22.7424	9.0279
CGCTTCCTAGGAATACCGCGCTGAA	AY916586_20	5051.89	-4.73277	21.0064
GGAATACCGCGCTGAAGATTAATAA	AY916586_21	5997	9.00785	-16.3842
GGTTCCAACCCGAAGGTCCCTCTAA	AY916586_22	6058.11	-18.2977	-10.5867
TCGGTTCCAACCCGAAGGTCCCTCT	AY916586_23	5440.44	2.11469	6.70159
CTACGAGCTTTTAACTGCCACCAAC	AY916586_24	5173.22	18.5336	7.85943
TACCCTCAAGAGAAACGATCCCCAA	AY916586_4	4672.78	33.4866	11.8177
AAGTTTGCAGAATCCCTGACGACGA	AY919786_11	5981.44	-13.1014	14.4856
CTTTGACCGCCACCCAGTTAAGGAC	AY919786_13	6603.44	-32.9707	-4.30814
GATGAATGCGTCGGACTCCATCGAA	AY919786_14	5146.22	-7.64688	-38.1302
TTTGCAGAATCCCTGACGACGAGTT	AY919786_16	8078.22	-32.5243	-16.1646
AAAGAGTCGGCTTTTGTGCATGTAT	AY919786_19	5279.78	-25.213	-9.76083
AGATGAATGCGTCGGACTCCATCGA	AY919786_23	5359.67	-35.2445	-14.796
TGCCCCGCCGCCAAAAGACCCCAGC	AY919786_26	43996.7	-40.3143	-36.9527
ACAGATGAATGCGTCGGACTCCATC	AY919786_5	5219.33	5.51023	-4.18241
CGGCCGACCAGCCTGAGCGCACGCC	AY919786_7	15387.8	-31.0378	-72.7809
GACCCCAGCTCCCAACATTTCACCG	AY919786_9	23583.9	-36.8842	-34.6604
AAGCCGTCCTGCCATGTCAAAGGCT	AY963476_4	16054.6	15.9845	-2.09626
GCCGTCCTGCCATGTCAAAGGCTGG	AY963476_1	8603.33	10.5243	13.2018
GGAAGCCGTCCTGCCATGTCAAAGG	AY963476_11	6533.22	5.19718	-5.12448
AGCCGTCCTGCCATGTCAAAGGCTG	AY963476_2	7258.33	18.2569	16.9273
CCACCTTCTTCGCGGCTTATCACCG	AY963476_22	7011.78	32.6827	21.4983
CTTGACGTCATCCCCACCTTCTTCG	AY963476_23	14175	67.8228	179.349
CCCACCTTCTTCGCGGCTTATCACC	AY963476_24	42572.6	65.1791	91.9625
CCCCACCTTCTTCGCGGCTTATCAC	AY963476_25	54967.1	101.736	136.108
TCCCCACCTTCTTCGCGGCTTATCA	AY963476_26	47665.8	80.324	113.836
CCGTCCTGCCATGTCAAAGGCTGGT	AY963476_3	9240.22	7.74821	2.74809
CTGTATATCAACCTTGTTACGACTT	AY965867_11	4885.33	-5.20198	15.3409
TGGCCGGCCAAATGTTTCAAGCCAG	AY965867_13	5415.67	-45.6431	-49.1263
CCGGCCAAATGTTTCAAGCCAGAAA	AY965867_14	6831.67	-48.052	-57.416
TCGCGGAAAGATCATTATTTGCTGT	AY965867_15	5097.44	-44.4858	-74.948
TGACCAATCAATGAAGAATAGCCAA	AY965867_17	4797.67	-46.2387	-45.2939
GAAGAATAGCCAATTGCGATTGGAA	AY965867_21	5059	-69.856	-36.3409
TTTGCTGTATATCAACCTTGTTACG	AY965867_22	4648	-65.6531	-70.8695
GCCGGCCAAATGTTTCAAGCCAGAA	AY965867_5	6012.89	-37.7222	-49.9417
CGTGGCCGGCCAAATGTTTCAAGCC	AY965867_6	4721.44	-62.8348	-62.8689
GTGGCCGGCCAAATGTTTCAAGCCA	AY965867_8	13837.8	-48.6245	-35.5523
ATTCCTCTCGACCCGACCTTCCTTG	AY965869_5	8009.67	83.393	96.6332
CGCCCACCCCAATCCTTATTATGTC	AY965869_1	42346.4	-29.4537	-28.19
TCCTCTCGACCCGACCTTCCTTGGA	AY965869_15	19242.5	70.253	70.0469
GGCGCCCACCCCAATCCTTATTATG	AY965869_16	27962.5	-19.0624	-20.9425
CTCTCGACCCGACCTTCCTTGGATG	AY965869_18	6405.56	24.1239	5.24149
TTCCTCTCGACCCGACCTTCCTTGG	AY965869_19	7817.78	-23.0118	14.6499
GCCTCGCTCCGGCGCCCACCCCAAT	AY965869_2	8637.89	-25.4629	-16.987
TAAGAACGACCATCCACCACCCTGG	AY965869_22	9753.22	-11.2382	-2.32983
CCGGCGCCCACCCCAATCCTTATTA	AY965869_23	18800.7	15.7003	18.2724
GCTCCGGCGCCCACCCCAATCCTTA	AY965869_26	13586.4	7.35273	44.8681
GTAGTTCGATCAAATTTCCCAAAGC	AY993978_1	5453.78	47.8151	91.161
ATCGTTTACGGTTAAACTAGGGCGG	AY993978_11	4933.22	11.9611	21.6974
GGTGCCAGCAGCCGCAGGTTCACCT	AY993978_2	5966	-42.273	0.637882
TCTTCCGAACTAGGCATAACGCACT	AY993978_21	5362.11	-3.88014	57.7492
CTGGTGCCAGCAGCCGCAGGTTCAC	AY993978_22	5259.33	4.09382	15.6093
CGATCAAATTTCCCAAAGCAAAAGC	AY993978_3	5380.78	-10.4948	5.37121
ATCAAATTTCCCAAAGCAAAAGCAC	AY993978_4	5391.44	24.3383	-6.06497
TCAAATTTCCCAAAGCAAAAGCACC	AY993978_5	4231.22	23.9963	58.9672
TAGTTCGATCAAATTTCCCAAAGCA	AY993978_6	4894	23.9293	16.5229
AAAGCAAAAGCACCCATTACAGGCA	AY993978_7	5310.89	18.2742	27.0725
ACACTCTAGTCCCTCAGTATTCGGC	CP000473_1	6602.22	42.9788	31.681
TGTACCACATGCTCCACCGCTTGTG	CP000473_11	12599.8	51.8686	124.231
TTCCTCTCCCACACTCTAGTCCCTC	CP000473_14	15633.4	102.934	130.856
CCCACACTCTAGTCCCTCAGTATTC	CP000473_16	14348.4	20.3865	75.3061
TTGTACCACATGCTCCACCGCTTGT	CP000473_18	20193.5	2.36137	58.3476
GTACCACATGCTCCACCGCTTGTGC	CP000473_19	21719	47.1325	138.985
TTTCCTCTCCCACACTCTAGTCCCT	CP000473_20	12801	59.7207	57.4378
CTCTGCCTTGGTGGGCTCTTACCTC	CP000473_6	5293.44	19.5523	76.118
TCCTCTCCCACACTCTAGTCCCTCA	CP000473_7	37895.8	46.6775	122.76
CCACACTCTAGTCCCTCAGTATTCG	CP000473_8	23853.3	35.4416	29.0888
GACGGCTCCCTCCCCGCTGGGGTTG	CP001867_7	39867.4	51.1129	49.1214
CGACGGCTCCCTCCCCGCTGGGGTT	CP001867_9	31506	49.6716	61.1266
GCTCCCTCCCCGCTGGGGTTGGGCC	CP001867_1	55082.1	-0.391704	14.5883
CCCTCCCCGCTGGGGTTGGGCCACC	CP001867_15	48086.1	-9.59884	-3.63296
GGCTCCCTCCCCGCTGGGGTTGGGC	CP001867_2	41359.1	3.57144	-18.4965
TCGACGGCTCCCTCCCCGCTGGGGT	CP001867_22	18834.7	-11.5274	-17.9192
CGGCTCCCTCCCCGCTGGGGTTGGG	CP001867_3	51887.8	-3.1003	3.33897
CTCCCTCCCCGCTGGGGTTGGGCCA	CP001867_4	46481.1	-4.25055	6.49109
ACGGCTCCCTCCCCGCTGGGGTTGG	CP001867_5	41280	-11.5032	23.2348
TCCCTCCCCGCTGGGGTTGGGCCAC	CP001867_6	49399.1	-0.887834	-15.0875
ACCCCTCGAGGAGTGCGAGCACATT	DQ298308_1	9079.56	-8.04641	-23.8417
CCCCTCGAGGAGTGCGAGCACATTT	DQ298308_10	8025	15.1485	21.667
CTTCCTTTCCTCACACCCCTCGAGG	DQ298308_11	27566.9	50.1424	98.2761
CTCACACCCCTCGAGGAGTGCGAGC	DQ298308_16	25720.5	30.3715	36.4555
CACACCCCTCGAGGAGTGCGAGCAC	DQ298308_2	20517.1	26.4366	68.4069
TCCTTTCCTCACACCCCTCGAGGAG	DQ298308_24	14297	43.5756	76.5756
ACACCCCTCGAGGAGTGCGAGCACA	DQ298308_5	18157.1	4.70524	-13.2221
CACCCCTCGAGGAGTGCGAGCACAT	DQ298308_6	15768.7	7.79612	-2.72409
TCACACCCCTCGAGGAGTGCGAGCA	DQ298308_8	15739.2	-6.4913	9.98831
CCTTTCCTCACACCCCTCGAGGAGT	DQ298308_9	9013	30.0221	42.1155
AATGAGTCCCACACCTGCCCCCAAC	DQ298335_1	11417.4	89.2828	161.767
GTGGAATGAGTCCCACACCTGCCCC	DQ298335_17	6482.33	-33.3632	84.301
ATGAGTCCCACACCTGCCCCCAACG	DQ298335_2	12581.2	10.0402	104.92
CGTGGAATGAGTCCCACACCTGCCC	DQ298335_20	5291.11	-37.4648	94.8578
TCGTGGAATGAGTCCCACACCTGCC	DQ298335_22	5526.89	49.8923	37.6849
TCCCGAAGTTATCCCGATGTGAAGG	DQ298335_23	5577.78	-0.782187	-19.2707
CCGAAGTTATCCCGATGTGAAGGGC	DQ298335_25	13900.6	-18.9876	-6.55659
GAGTCCCACACCTGCCCCCAACGTT	DQ298335_3	27356	135.382	146.618
GAATGAGTCCCACACCTGCCCCCAA	DQ298335_4	52818.1	95.692	87.5191
CCCACACCTGCCCCCAACGTTTACG	DQ298335_5	53025.6	154.976	143.271
AACTTCCCGGCGACGGTCCAAAAGG	DQ411861_13	5598.56	-4.55395	10.2133
CAAAGACTGGTAGAGCCCATACGTG	DQ411861_15	8549.56	-44.4142	-18.638
CCCAACGCACCTCGAAGTTCGGTTT	DQ411861_2	19945.8	-27.6115	-38.6799
CCCCAACGCACCTCGAAGTTCGGTT	DQ411861_20	24545	-44.6069	-25.4793
CTTCCCGGCGACGGTCCAAAAGGTT	DQ411861_23	5752.78	-33.8723	-23.0296
TACTTAACTTCCCGGCGACGGTCCA	DQ411861_24	5038.89	-54.9342	-24.976
TCCCGGCGACGGTCCAAAAGGTTCA	DQ411861_25	6400.56	-15.6857	16.3056
TTAACTTCCCGGCGACGGTCCAAAA	DQ411861_3	6073.33	-46.8315	-42.3057
ACTTAACTTCCCGGCGACGGTCCAA	DQ411861_7	6040.33	-17.2829	-33.847
CAACGCACCTCGAAGTTCGGTTTAG	DQ411861_9	6259	-39.4374	-19.4305
GGAAGTAGCGAGCCGACCCAACCAA	DQ471027_23	5854.33	-55.9995	-21.8455
AATGAGAGCCCCTGGTCGCCATTGC	DQ471027_3	6039.33	-29.1596	-50.8674
GTCAAGTATGACGCGAGCAGGGTGC	DQ471027_5	5461.56	-26.4027	-42.4644
GGCTCTGTCATTGTAGCTCTCGTGC	DQ471027_6	5378.56	-76.4917	-71.0566
GGGAAAGACCCTGCCGAGCCAGTGC	DQ471027_8	6415.89	-53.0906	-26.3983
ACAACTTGTGACAGAAAACGCCTGC	DQ471027_12	5377.67	-45.6518	-27.7961
CGGTCAAGGAGCTGAACCCGATGGC	DQ471027_13	7233.44	-34.2201	0.0334388
CCGCCACACCAAGTGACCGGCATGC	DQ471027_15	12130.8	-55.9328	-61.3334
GTGAGTTCGGGGCCCTTGGGTCAAA	DQ471027_17	5175.89	-42.7587	-52.9539
CTTCCGTCGAACGTTGGCACAGGGC	DQ471027_2	5865	-50.245	-60.6092
AAAACCCGCGGACCGCCCAAGCAAT	DQ641412_14	16019.1	-44.0825	-26.7858
AAGCCCCATCGTTGAGAAACCTTTG	DQ641412_16	12637.8	-15.4651	-35.0774
ACCTCGCCGGGGTCCAGTGCCCGAC	DQ641412_17	6831.56	-44.7311	-11.9707
TATCATCAGCAAAGCCCCATCGTTG	DQ641412_18	5928.67	-38.2734	-38.3214
AACCCGCGGACCGCCCAAGCAATAC	DQ641412_23	8519.11	-22.3276	-58.168
TCAGGAACCTCGCCGGGGTCCAGTG	DQ641412_24	5560.22	-39.2518	2.97677
CGCCGGGGTCCAGTGCCCGACTAAC	DQ641412_5	6424.22	-70.2324	-44.3642
GTGCCCGACTAACGTTTGAATTTAT	DQ641412_7	5954.78	-42.213	-47.1062
GGACCGCCCAAGCAATACGGGCTAT	DQ641412_8	9145.56	-14.1386	-23.5305
AAACCCGCGGACCGCCCAAGCAATA	DQ641412_9	10993.2	-33.8911	-35.2435
CTCCCCATGAGGAAAGGCCCGGCCG	DQ678004_24	8269.22	7.71358	-3.10145
CGTGGTTCCCCGACACACCCAGTGA	DQ678004_25	7768.89	-9.67886	-17.6752
GCATGCGGCTCCCCATGAGGAAAGG	DQ678004_26	7145.33	-12.3447	88.5451
GGCTCCCCATGAGGAAAGGCCCGGC	DQ678004_6	16539.8	-16.1357	-23.7468
CGGCTCCCCATGAGGAAAGGCCCGG	DQ678004_7	11674.9	-12.4795	25.531
ATGCGGCTCCCCATGAGGAAAGGCC	DQ678004_8	7861.22	-23.5682	-39.0266
GCGGCTCCCCATGAGGAAAGGCCCG	DQ678004_1	9447	-48.3548	-21.1183
TACTGGCAGTGTTACGACTTTTAGA	DQ678004_11	4481.33	-44.4123	-36.2771
TGCGGCTCCCCATGAGGAAAGGCCC	DQ678004_12	9182.56	-49.5703	-38.7397
CATGCGGCTCCCCATGAGGAAAGGC	DQ678004_18	8019	-29.4947	19.2137
GTGAGACAGCCCGCCGATCCTGGTC	DQ678029_1	5436.89	30.4596	16.5815
TCTGAACCTTCTCCGTACCCATAGG	DQ678029_13	5245.11	17.106	19.3909
CCCCTCAAACCACCAGGGTTAGAGG	DQ678029_14	15528.2	21.6712	17.2087
GGTTCTCCGACAGATCCCGCGCAGG	DQ678029_15	5122.44	-37.8602	-45.3436
TCGAGTGTTGCAACTTGCATGACTA	DQ678029_18	4263.67	-16.3766	17.6097
TTGCATGACTATCCCACTAACGCTA	DQ678029_20	4799	5.41712	20.6747
GAGCCCACACGAGCATACCCTGCCG	DQ678029_23	7256.67	17.9346	41.8043
TGACTATCCCACTAACGCTAGACCG	DQ678029_26	5514.11	-3.23627	1.60053
GTTCTCCGACAGATCCCGCGCAGGG	DQ678029_7	5387.67	-17.5415	-6.26428
CCGATCCTGGTCTGAATGTCAACTA	DQ678029_8	5719.22	-18.6705	-30.3368
TCGGGTGATGGGCCCTACTACCAAG	DQ678034_11	5866.78	-22.7383	-27.0614
CTGCTGGCCTCTGATACGGCGGGCG	DQ678034_12	5498	-18.1099	-2.3162
TGCTTGGGGTGCATCGACTAGCCAG	DQ678034_15	5301	-39.9208	-39.244
GGGTGATGGGCCCTACTACCAAGAG	DQ678034_16	7324.89	-37.0626	-30.4932
ACCCTCCGAGCCACCGCCCTTAGAG	DQ678034_18	13803.2	-42.6013	-46.3789
CCTTTCGGTCACGGCGATAAACTCG	DQ678034_2	7399.22	10.3256	32.2796
TTGCCACCCTCCCTAAGCCAGTCCG	DQ678034_20	27716.9	-43.1945	-52.6479
CAAACCAAGCCCGGCTATTTAGCCG	DQ678034_24	6268.67	6.0063	3.24861
GGCGGGCGACGAGCCCGGAAGGTTC	DQ678034_5	5717.11	-38.7211	-6.13434
ACCGCCCTTAGAGGCTGCCAGTTTC	DQ678034_8	11418.3	-89.8684	-89.281
ACCTTGCGGCAGACCGCCCACCCAG	E17098_1	6415.56	-31.8232	-46.7344
CTTGCGGCAGACCGCCCACCCAGGC	E17098_10	6243.89	-20.218	-5.85976
GGATCCGATTCTGCAGGTTCACCTA	E17098_13	4654.89	-23.6562	41.2978
GATCCGATTCTGCAGGTTCACCTAC	E17098_15	5884.22	-33.612	-22.3902
GGCAGACCGCCCACCCAGGCCTGAA	E17098_16	9526	-22.9232	-58.422
TTCTCAAGGGTAAAAGTCCTGGTTC	E17098_18	4739.44	-8.25531	71.8762
TACCTTGCGGCAGACCGCCCACCCA	E17098_2	6288.33	-43.199	-40.8291
TTGCGGCAGACCGCCCACCCAGGCC	E17098_20	7665.89	-14.3016	10.6743
ATACCTTGCGGCAGACCGCCCACCC	E17098_3	8364.78	0.769658	64.8641
GCAGACCGCCCACCCAGGCCTGAAG	E17098_8	15404	-18.5998	18.7206
CCGCCCTGGTAGGCCCTTCCCCTGC	EF018696_16	13001.4	119.72	143.943
CCGCAGCTGCTTCTCCAGGCACCCC	EF018696_21	16513.9	59.5141	78.6965
GCCGCAGCTGCTTCTCCAGGCACCC	EF018696_22	8161.11	46.5346	55.0334
GCGGTGTGCCCTCTCCGGCCGGCTA	EF018696_24	46734.7	33.2152	59.7072
ACCGCCCTGGTAGGCCCTTCCCCTG	EF018696_26	15678.9	55.1377	119.097
TCACCGCCCTGGTAGGCCCTTCCCC	EF018696_3	13542.8	61.702	65.0406
CGGTGTGCCCTCTCCGGCCGGCTAC	EF018696_7	7324.44	16.6917	6.18794
TGTGGCGGTGTGCCCTCTCCGGCCG	EF018696_8	5543.78	22.2202	31.0507
CGCCCTGGTAGGCCCTTCCCCTGCC	EF018696_9	6601	68.277	93.2756
GTGGCGGTGTGCCCTCTCCGGCCGG	EF018696_13	36939.7	32.9905	38.3819
TTATAACCCCTGCCGCTAGCGTTCA	EF018756_7	10828.2	50.15	114.84
ATTTGCATTTATAACCCCTGCCGCT	EF018756_9	6445.89	75.0826	126.849
CGCGATTTGCATTTATAACCCCTGC	EF018756_1	4276.67	27.1197	63.9522
TTTGCATTTATAACCCCTGCCGCTA	EF018756_10	4750.89	43.1145	17.4114
GCGATTTGCATTTATAACCCCTGCC	EF018756_12	4249.22	-1.19314	16.5691
TATAACCCCTGCCGCTAGCGTTCAT	EF018756_19	8800.89	-35.4866	9.63855
TCGCCATCATCCCCCAGTGCGCGCG	EF018756_2	11516.9	5.55278	6.94796
GATTTGCATTTATAACCCCTGCCGC	EF018756_26	4801.78	-17.0339	-3.40758
CGATTTGCATTTATAACCCCTGCCG	EF018756_3	4313.44	3.8158	-31.9865
CCCCCCCGCGATTTGCATTTATAAC	EF018756_4	52680.3	102.321	63.1827
GTACCGTCCTAGCCGGGAGATATTA	EF018959_1	6068.22	-5.75534	21.3515
AGGTACCGTCCTAGCCGGGAGATAT	EF018959_12	6965.89	-16.8456	17.4492
ACACCCACCACAGCTAGCACCCATC	EF018959_14	42931.6	73.7891	70.5326
AACACCCACCACAGCTAGCACCCAT	EF018959_15	43337.3	46.8103	76.0034
ACCGTCCTAGCCGGGAGATATTAGC	EF018959_2	8330	-7.52651	29.3106
CAACACCCACCACAGCTAGCACCCA	EF018959_23	21521.5	57.5348	74.8514
TCATCTCGATGTGACAGCTTGCATG	EF018959_24	5784.67	-0.49417	15.0265
ACGGCAGGGGTCAACACCCACCACA	EF018959_25	6318.56	48.0898	35.5213
CCGTCCTAGCCGGGAGATATTAGCT	EF018959_5	6088.67	-2.86781	8.72588
TACCGTCCTAGCCGGGAGATATTAG	EF018959_6	5400.78	-3.71507	14.3495
TTCGCGCTTATCGCTGCGCGCAGGT	EF018998_10	5283.78	5.74828	-21.7843
TATGACCATGACAGCGCCCTGCAGT	EF018998_16	4832.44	34.7738	-5.4018
CAATCCCTGGCATCTGTTTCGCGCT	EF018998_19	5469.22	41.9383	33.9463
AGAGAACAATCCCTGGCATCTGTTT	EF018998_2	5821.33	30.6042	56.3271
GCTGACCGCCTTCACGACACGAGCT	EF018998_21	5901	26.8575	32.1548
ACCATGACAGCGCCCTGCAGTTCCT	EF018998_23	5349.89	15.9819	9.4658
CAGAGAACAATCCCTGGCATCTGTT	EF018998_4	5201.56	17.3721	24.08
AATCCCTGGCATCTGTTTCGCGCTT	EF018998_6	28960.3	18.3596	29.2464
CCCCGCCCCGATCCCCACCGCCATT	EF018998_7	51289.8	285.945	239.328
CCGCCCCGATCCCCACCGCCATTGT	EF018998_8	61539.4	202.367	172.218
CCCCCCCCCCCCCCGGAGACCCCCC	EF019063_2	61705.9	434.298	339.694
AGCATGTTTTCAGCCCTAGACAAAA	EF019063_20	4797.89	32.5728	34.8386
TAGCATGTTTTCAGCCCTAGACAAA	EF019063_21	5562.67	1.2162	35.5222
GGGGAGGATGAGTTGAACACCCCCC	EF019063_3	6910.11	24.5848	54.1903
GCGCCCGCGCCCACGCACGAGGGTT	EF019063_4	11776.9	-17.9457	-28.5245
GTAGCATGTTTTCAGCCCTAGACAA	EF019063_5	4345.56	11.9893	10.9461
CCCCCCCCCCCCCGGAGACCCCCCC	EF019063_1	57458.9	475.799	465.635
CGCACTCCCCAGAGACCCCGCCGCC	EF019063_11	33283.7	95.6121	130.85
CCCCGCACTCCCCAGAGACCCCGCC	EF019063_12	34878.3	109.402	132.125
GGCCAATGTAGCATGTTTTCAGCCC	EF019063_16	40342.2	50.9429	53.2887
TGGACCTGGTCCCTTTCCCCGTGTT	EF023116_9	6484.11	21.3825	44.4001
CAGCCCGTCCGCGTCAATCCTAGTT	EF023116_10	10309.6	2.45922	93.7502
AGCGCGCGCCGCCCGCGTCAGCCTT	EF023116_14	6251.78	-4.05207	-37.4803
CCCCTGCAGTTTCCGTCAATCCCTT	EF023116_16	10054.6	-10.7233	-12.2251
CTGGACCTGGTCCCTTTCCCCGTGT	EF023116_21	6544.56	18.7495	40.5948
CCGTCCGCGTCAATCCTAGTTATGT	EF023116_22	6319.44	18.059	-5.77134
ACGCGGGGTCGCGTGTCTTTGTGGT	EF023116_24	5501.67	-27.8313	-26.5669
CCTGGTCCCTTTCCCCGTGTTGGGT	EF023116_25	14575.7	-48.9378	-82.2892
CTGACCCAAACCCAGTCACCAGTTT	EF023116_3	8715	25.4641	-2.2651
GCGCGCGCCGCCCGCGTCAGCCTTT	EF023116_5	6447.56	-37.0433	-5.05383
GCCCCAACCATACAATGCTTTTACC	EF023130_1	28111.5	49.4322	44.6092
GCAGAGCGTACACCGCTCGATGTCC	EF023130_12	6225.22	84.627	58.7687
GTTATTGCGTAAGAGCGCAGAGCGT	EF023130_13	4917.33	3.37296	-12.7179
TTGCCCTGGCTACTTAGCAGATTAA	EF023130_16	5397.22	-42.4449	-58.5273
TGTTTCCACCCATGACAAATCGGAT	EF023130_18	5500.56	-6.69552	-20.3303
ATTGCGTAAGAGCGCAGAGCGTACA	EF023130_22	4840.67	0.29107	-3.33992
CGACTCGAATTCTAAAGTTTACCCA	EF023130_24	7173.33	-36.1916	-18.293
GGTGTTTCCACCCATGACAAATCGG	EF023130_25	6263.78	5.97732	21.0348
AGGAAAGCTGGTACAGAGCATACGC	EF023130_4	5841.56	-32.6913	5.31254
GAACCGAAATCGTATTCCGTTATCC	EF023130_9	5054.33	-2.26509	-18.3744
ACCTACGGAAACCTTGTCCCGACTT	EF023140_11	6210	-5.25257	-3.02233
CCTACACTCCCACCCAAAGATGATT	EF023140_13	20889.1	-1.17889	-0.0282439
TCCAAGTTTCCCTCGTTAAGGGATT	EF023140_14	6725.89	26.3158	10.5637
CACGCCGTACTATGCAGTTCTCGGT	EF023140_16	6501	-18.1967	-27.3835
AAGCCGGGCGGGCAACGGAGCAGGT	EF023140_17	7026	-24.3309	4.50134
TACCACACCATCACTCAAGACCTTT	EF023140_2	29979	-72.7189	-84.5232
ACAGAACCGGGGCCCCATCCCTAGT	EF023140_22	6307.56	3.0553	2.31726
GATGACTCACGCCGTACTATGCAGT	EF023140_23	5848	9.10241	11.7863
GACTCACGCCGTACTATGCAGTTCT	EF023140_25	7386.56	-34.3623	-38.809
CCTTGTCCCGACTTTTACTTCCTCT	EF023140_26	7231.44	-29.984	-2.53864
CTTCCATCGGCTTTAGCCGGAAAGT	EF023245_22	5579	-39.2144	-56.0949
TCCAATCACAGTACCCAATGGGCCC	EF023245_23	5381.22	-63.2656	-61.9517
ATCGCCAACCTAAAGGTCTCTGCGA	EF023245_3	6681.78	-22.1197	-31.0971
TATCATCGCCAACCTAAAGGTCTCT	EF023245_4	5320	-39.4397	-43.8868
GCTGGCTTCGCCCTACGCAGGTCAC	EF023245_8	6921	-34.1188	-32.4706
ATTTGTATGTATCATCGCCAACCTA	EF023245_1	4378.67	14.2303	38.4191
TCATCGCCAACCTAAAGGTCTCTGC	EF023245_10	5429.22	-26.7675	-11.6832
TATATTCAAAGGCTAGATTACGCCT	EF023245_16	8595.44	-31.3262	-6.28952
CTTCGCCCTACGCAGGTCACCTACG	EF023245_2	9502.67	-45.5527	-40.3791
TCGCCCTACGCAGGTCACCTACGGA	EF023245_21	8396.33	-34.5068	8.88134
GCCCACGTCGCCGCACTCTGAAAAC	EF023264_1	14238.3	-20.5276	-32.2544
AACCGCCCACGTCGCCGCACTCTGA	EF023264_11	24719.5	-34.3557	21.7817
GAACCGCCCACGTCGCCGCACTCTG	EF023264_13	18029.9	13.6865	-15.598
CCGCCCACGTCGCCGCACTCTGAAA	EF023264_2	28809.1	-1.60946	7.41869
CGAACCGCCCACGTCGCCGCACTCT	EF023264_21	12370.9	-4.13266	-7.69044
CGCCGCACTCTGAAAACTTCACCGG	EF023264_3	7356	14.862	8.96365
ACCGCCCACGTCGCCGCACTCTGAA	EF023264_4	21524.5	-41.7044	-78.7477
CCCACGTCGCCGCACTCTGAAAACT	EF023264_6	14258.8	4.29647	-20.1706
CCACGTCGCCGCACTCTGAAAACTT	EF023264_7	8028.11	-9.37038	-44.1007
CGCCCACGTCGCCGCACTCTGAAAA	EF023264_8	11635.8	-23.6672	-2.23724
CCGAGTAAACGAGCAAGAAGACACC	EF023319_19	5323.78	-13.2043	-7.06646
TTCGCCTGCTGATGCCAGCTTTTCC	EF023319_2	5667.33	-34.3184	-38.3838
CCCCTCCGGATTCGAACCCTAACCC	EF023319_26	30995.7	22.4743	24.7885
CATTGGCCTAACAATTTACCAGTTT	EF023319_3	5643	47.574	7.5378
AGTCGCGCCCCGCGCGCCTTTCTTT	EF023319_5	7320	-2.67441	12.9626
AGTAAGTCGCGCCCCGCGCGCCTTT	EF023319_8	5496.67	41.2937	35.2353
ACGGTGTGAGACTCCTAGTGGAAGC	EF023319_1	5408	-6.07089	-87.7587
CCTCCCGCGCCGAGTAAACGAGCAA	EF023319_11	12183	-74.3996	-90.9769
GGGGTCCCCATTCTACTCATTGCAA	EF023319_13	11088.6	-48.7453	-66.1493
TATGTACGAACGCGAGAGCCGACCG	EF023319_17	5652.78	-0.270439	-48.7198
CGTCCCTTCCTGGCAAGCCAAGTCG	EF023351_14	12209.3	30.1075	19.2721
CCTCACCCAGGCCAACACTGTCTCG	EF023351_15	15737.7	9.83287	26.2002
ACCTCACCCAGGCCAACACTGTCTC	EF023351_16	31078.5	13.982	52.8338
ACGTCCCTTCCTGGCAAGCCAAGTC	EF023351_17	13603.8	31.7341	44.9655
ACACCTCACCCAGGCCAACACTGTC	EF023351_18	35138.1	16.2996	1.4928
CCTCCCCACACCTCACCCAGGCCAA	EF023351_23	44503.9	13.6945	15.973
CTTGGAATTCCTCGTTGAACTCCAA	EF023351_24	26987.2	83.1414	131.049
CACACCTCACCCAGGCCAACACTGT	EF023351_25	27102.7	24.3578	11.7592
CTCACCCAGGCCAACACTGTCTCGT	EF023351_26	11489.4	-0.48582	-7.92387
TCACCCAGGCCAACACTGTCTCGTT	EF023351_3	7961	-16.6404	-6.40907
TAAACCGCTACGGCAACCACCACAG	EF023422_14	5385.22	-18.4061	-23.6119
GGCCATGACACTCGACGCACATCCC	EF023422_16	11602.9	-0.214577	-24.5483
GCTCCCCAACCAAGCGCATGGCGGC	EF023422_2	49848.6	-37.4606	-19.2221
CCATCCAAAGGTGGACCGCCCAGCC	EF023422_20	5666.78	-9.30162	16.4165
CCGCTACGGCAACCACCACAGCGCC	EF023422_22	5990.22	-37.8861	-13.6399
CCCGCGGTGCGGCTCCCCAACCAAG	EF023422_24	6770.67	-24.1833	-10.0809
GCGCGTGCTGGAAACCCAGCGCGGC	EF023422_4	5942	-24.8121	-13.0448
TACGGCAACCACCACAGCGCCCGGC	EF023422_5	6247.22	-59.8493	-61.4905
AACGCCTGCTTTAAACCGCTACGGC	EF023422_6	5390.11	-15.5559	-19.1228
CTCTAGTAATACTACGAAGAACCGC	EF023422_9	5054.67	-43.97	-41.9739
CGTTTGAGGCAGACCGAAATCCAAG	EF023425_1	4707.33	-54.1347	-66.3785
TTCCTTCGATTAATCACCGAAAGTC	EF023425_10	4849.56	-57.9565	-57.4721
ACTTCCTTCGATTAATCACCGAAAG	EF023425_11	5962	-34.616	-40.306
CTTCCTTCGATTAATCACCGAAAGT	EF023425_12	4826	-36.7637	-9.99538
GTGAGGCGTCCAGACCACAGTCCGA	EF023425_14	5210.22	-47.4999	-52.2676
CCCAACTTCCTTCGATTAATCACCG	EF023425_16	7384.11	-57.8569	-28.7517
TCGTTTGAGGCAGACCGAAATCCAA	EF023425_20	4640.67	-28.4212	-17.9086
CCTTCGATTAATCACCGAAAGTCCC	EF023425_4	4755.56	-40.2095	-46.2501
GAGGCAGACCGAAATCCAAGACCAG	EF023425_5	5012.67	-34.2596	2.45755
CCAACTTCCTTCGATTAATCACCGA	EF023425_6	5928.33	-73.9689	-58.9637
CCATCGGACAAGGAGACCACTCGTT	EF023499_8	5687	23.4665	41.4333
TAAATACTTCCCTTCCGTCACCAGT	EF023499_1	6209.11	5.11077	-2.97708
ATTCAATGGCAAGTTACGCCTGCTT	EF023499_13	6464.67	14.3228	10.9528
TGCCCGCCCAAATTCGCGTCACTAA	EF023499_15	17830.1	-40.5559	-45.0158
ATTCCGGCTGCACCCGCTTACCCTT	EF023499_16	5974.22	10.1336	0.352296
GAAGCCCAGACCCAGCCACGCCACA	EF023499_17	7483.22	22.2553	37.2375
AATAAATACTTCCCTTCCGTCACCA	EF023499_20	5250.56	-10.6808	-6.20776
CCAGTCCCATCGGACAAGGAGACCA	EF023499_22	8255.78	28.6236	-4.78373
CGCATCAGCGACGTTCCTGACCCCA	EF023499_24	5976.78	-66.6633	-77.546
AAGCCCAGACCCAGCCACGCCACAA	EF023499_5	8820.33	-11.4379	-26.9498
TGCCGCCGCGCAGAAACCAACAAAA	EF023529_1	6594	-14.5875	-14.4451
CGGCCCGCGTGAGAACTCGCTGGCT	EF023529_13	16465.7	-2.01875	14.5748
CCCTCCCCGCGGAATTACCGCGGCT	EF023529_14	46054.7	-22.7382	14.269
CCTCCGGCCCGCGTGAGAACTCGCT	EF023529_15	8189.78	9.69315	-9.45252
AGCCAATCCGGAGACCCATAGCCCT	EF023529_20	11980.6	7.46707	14.795
ACACCCTCCGGCCCGCGTGAGAACT	EF023529_25	35846.3	-8.02623	45.9483
CCGCCTCTACCCCGCCCGCACCCGT	EF023529_3	45514	-4.47403	23.057
TACCCCGCCCGCACCCGTGTTGAGT	EF023529_5	59855	128.487	164.169
ACGAGGGCAGTGAGACACATAGAGT	EF023529_6	4938.56	50.6642	6.96769
CCTGGTTCCCCGCGACGCACCCAGT	EF023529_8	8245.89	-56.593	-49.2114
GAAGGCGATTCCAGCACCGCGCCTC	EF023566_1	5072.78	16.5867	28.6846
CACCAGAAGGCGATTCCAGCACCGC	EF023566_19	4392.56	-10.2104	28.1662
AATAGTGAGATCGCCCAATCCCTAG	EF023566_2	4540.67	-3.27377	-5.95771
GGATCACCAGAAGGCGATTCCAGCA	EF023566_20	10592.9	1.17317	23.1476
TGCATGGCTTATCTTGAGACAAGCA	EF023566_21	8404.56	-35.6897	-13.3942
AGCGACACATAATAGTGAGATCGCC	EF023566_26	5926.11	-52.8049	-40.3289
CATAATAGTGAGATCGCCCAATCCC	EF023566_3	5435.44	-33.1728	-55.5584
CACATAATAGTGAGATCGCCCAATC	EF023566_4	4650.11	-16.5167	-19.947
ATAGTGAGATCGCCCAATCCCTAGT	EF023566_6	5092.89	-55.4133	-27.5888
TAGTGAGATCGCCCAATCCCTAGTC	EF023566_9	5744.89	-32.4697	-18.0359
CATCGCCCGTATGCAGGTCACCTAC	EF023583_18	5972.44	-26.5635	9.61045
ATCGCCCGTATGCAGGTCACCTACG	EF023583_19	5038.44	-19.7719	-12.4261
TGACTTTTCAGTCCCTAGCTGCTGT	EF023583_2	4302.67	-29.2959	-49.5153
CTGGCATCGCCCGTATGCAGGTCAC	EF023583_26	5424.11	-23.5604	-21.6108
GATGACTTTTCAGTCCCTAGCTGCT	EF023583_3	4742.67	-43.1759	-37.9328
TTTTCAGTCCCTAGCTGCTGTTGCC	EF023583_4	4411.67	-28.8339	-4.6238
GACTTTTCAGTCCCTAGCTGCTGTT	EF023583_5	4810.11	-1.42132	-1.58526
TGTGCTGGCATCGCCCGTATGCAGG	EF023583_9	5169.44	-23.9987	-26.6631
GTGTGCTGGCATCGCCCGTATGCAG	EF023583_1	4687.67	-27.6553	3.36719
AGTGTGCTGGCATCGCCCGTATGCA	EF023583_10	5177.11	-44.397	-25.6459
CGACTCAGAGAGCCAGACGCAACGC	EF023599_9	5801.44	16.6004	24.3125
ACTACTGGCAGGAAGAACCATAACG	EF023599_1	6499.56	-57.3935	-50.6984
CGCCGACTCAGAGAGCCAGACGCAA	EF023599_10	6089.89	-43.35	-41.2574
CCGTTGCCAGCAGCCTGAATCGCAA	EF023599_11	5702.67	-37.5964	-77.4963
GAGCCAGACGCAACGCTGGCCAGAA	EF023599_12	5551.67	-18.6898	-37.1085
GGCGCCGTTGCCAGCAGCCTGAATC	EF023599_13	5369	-31.0565	-55.5488
AAGCGAGTACGCCGACTCAGAGAGC	EF023599_14	5146.22	-27.6881	-52.681
CGCCGTTGCCAGCAGCCTGAATCGC	EF023599_2	6821.78	-34.5764	-57.581
TCACAGGCCCTTGCGGGCGCTGGTT	EF023599_3	5384.22	-32.7403	-14.0473
TACTGGCAGGAAGAACCATAACGGC	EF023599_4	6513.22	-38.4448	-30.8215
AAAAGCCGGGCGCGTCCTATTTAGC	EF023957_1	5415.11	1.43055	20.1547
TGCTGGCCCCAGACCTGCCCTCCAA	EF023957_11	8049.89	19.0396	30.1644
CCTCTAAGACGTAAGCGACCAGCAA	EF023957_13	12075.2	86.7971	111.402
CTAAGACGTAAGCGACCAGCAAAAG	EF023957_14	5809.11	14.4536	24.2921
CGGCTGCTGGCCCCAGACCTGCCCT	EF023957_15	7324.78	-14.3131	8.43981
GCTGGCCCCAGACCTGCCCTCCAAT	EF023957_19	9439.33	83.657	47.7843
CTGCTGGCCCCAGACCTGCCCTCCA	EF023957_21	9630.67	96.1433	82.7789
GGCTGCTGGCCCCAGACCTGCCCTC	EF023957_3	10740.9	80.405	79.267
GCTGCTGGCCCCAGACCTGCCCTCC	EF023957_5	7579.44	101.389	61.1112
CTGGCCCCAGACCTGCCCTCCAATG	EF023957_7	11773.9	123.551	116.056
CCAAGACCGCACGAACACGAGCGCA	EF023986_10	6299.78	101.772	64.3071
ACCGCACGAACACGAGCGCAGACCG	EF023986_15	6684.11	-31.6076	-27.7307
GGGTACGCCCGCCCAAGACCGCACG	EF023986_19	10182.6	-22.7753	-47.2007
GCCCGCCCAAGACCGCACGAACACG	EF023986_20	36795.4	0.0712095	21.1818
CCGCCCAAGACCGCACGAACACGAG	EF023986_21	23246.2	-5.00349	-48.1824
CCCCGACGGGTACGCCCGCCCAAGA	EF023986_25	12261.6	-22.532	-57.8122
ACGAGCGCAGACCGCCCACCCAGGC	EF023986_26	8415.44	9.06521	-12.8066
GTACGCCCGCCCAAGACCGCACGAA	EF023986_3	22425.8	-20.6358	-23.7534
ACGCCCGCCCAAGACCGCACGAACA	EF023986_5	25687.9	-2.19145	-22.8788
ACGGGTACGCCCGCCCAAGACCGCA	EF023986_8	7614.56	13.4925	-20.0159
CTAGCACCATACCCCGAGAGTATGA	EF024503_20	6300.78	-25.4804	-31.3278
TTGTACCCCGAGAGTCACAAAGTGA	EF024503_21	6634.56	-48.3382	-53.3335
GGTAGAACCCAATCCTAGCACCATA	EF024503_23	5208.11	-55.3538	-60.4021
TATCCGGCAGACACCTATCAAAGCC	EF024503_24	4924.44	-22.7181	-33.2381
AGTATGACCACCCACTCAATTAAGA	EF024503_3	6819.78	-34.1057	-9.35366
CTAAGACCAGGTAGAACCCAATCCT	EF024503_1	5012	-29.1363	-64.5453
CCTTTGGCTTGTGAACCAAAAGTCC	EF024503_15	4597.44	-97.1257	-84.6976
GCATCGCCGAGTCAAGCTCATGCGA	EF024503_16	6376.33	-31.92	-40.1161
ACACCTATCAAAGCCACCAAAATCC	EF024503_19	10325.9	-27.2552	-32.2309
AAGCATCGCCGAGTCAAGCTCATGC	EF024503_2	7243.67	-16.6339	-47.5044
TCCCGGCGCCAGCCCACGCCTGGTG	EF024604_10	7028.67	-25.0728	5.30102
CCCTCTTCCGGACCCCACTCGGCTG	EF024604_13	10297	-39.4954	-60.8377
CCTTCCCGGCGCCAGCCCACGCCTG	EF024604_15	8376.44	9.44425	14.2226
GCCGGGCCCAGCCTCAGAAACACAT	EF024604_2	6274.78	-10.3205	-7.90443
GGGCCCAGCCTCAGAAACACATTGG	EF024604_22	6685.44	-40.4411	-45.8256
TCTTCCGGACCCCACTCGGCTGTGG	EF024604_23	6356.11	-49.2234	-94.372
CTTCCCGGCGCCAGCCCACGCCTGG	EF024604_26	6349.78	-52.0633	-77.3566
CCTTGGCCGAGGCCCGGACAACAAT	EF024604_5	5228.67	-33.6427	-62.4018
CACTCAGATTGGAGTTATACGCTTG	EF024604_7	4845.78	-52.5102	-74.6748
CGGCGCCAGCCCACGCCTGGTGGTG	EF024604_9	6549.89	-45.968	-75.8838
CCTCCCTGAGCCAATCCGAAGGCCT	EF024651_19	12354.1	-11.4617	33.8051
GGTCATGAATTTAACACCGCCCGAT	EF024651_26	5114.78	-8.47777	-7.5484
TGAATCACCAACAAGCCCGAAGGCA	EF024651_3	9347.44	11.5107	16.9687
AATCACCAACAAGCCCGAAGGCATT	EF024651_5	7206.22	-9.08455	-21.1299
CGGGTCATGAATTTAACACCGCCCG	EF024651_6	7087.78	-0.351298	-25.7094
CACCAACAAGCCCGAAGGCATTGGT	EF024651_9	6944.44	19.7655	4.01061
GAATCACCAACAAGCCCGAAGGCAT	EF024651_11	6301.56	-68.5483	-41.422
TGAATTTAACACCGCCCGATCCCTA	EF024651_12	6047.67	-46.2622	-91.9332
TCACCAACAAGCCCGAAGGCATTGG	EF024651_16	6950.44	12.7594	-49.8898
ATCACCAACAAGCCCGAAGGCATTG	EF024651_17	10027.8	-58.3419	-84.4613
GAAGGATTCCGTGCCCACTCACGGG	EF024692_1	5664.89	-41.9838	-53.9898
TACCTCGGACCACGCATTCTTCGCT	EF024692_12	6387.33	-3.40723	-43.828
CAGACTTGCCCCGGCTATCTCAGCT	EF024692_14	7128.44	31.6559	9.98163
GTAATCAACGCCCGATCCCGTACCT	EF024692_19	6945.11	32.7914	28.6463
GCAGCCGACCAATCTCAGTCTACCT	EF024692_20	6453.67	22.8994	45.276
GGCAGGCCGGCGCCCGGGTCGTACT	EF024692_22	6402.67	10.5615	22.3976
ATCAACGCCCGATCCCGTACCTACT	EF024692_24	7985.89	-38.2657	-54.2072
TACCGACGGCGCAAGGCACCCAAGT	EF024692_3	6597	27.1896	6.17789
CTCTGCAGCCGACCAATCTCAGTCT	EF024692_6	5597.67	-21.952	-58.0439
GGCACCAGACTTGCCCCGGCTATCT	EF024692_8	9507	-26.5667	-10.9777
ACGATCAGGTCGAGCCCGACCACGG	EF024795_10	5424.78	48.491	-5.86042
CACGATCAGGTCGAGCCCGACCACG	EF024795_12	5540.11	-42.5733	-58.5179
GTCGAGCCCGACCACGGTCCTTTAG	EF024795_13	7783.11	-50.7477	-50.3491
AGCCCGACCACGGTCCTTTAGGTTC	EF024795_14	13201.7	-34.8512	-60.8115
GAGCCCGACCACGGTCCTTTAGGTT	EF024795_2	10696.6	-35.9615	-55.3759
GGTCGAGCCCGACCACGGTCCTTTA	EF024795_22	6833.78	-87.7691	-77.9783
GCCGGACACACGACCCGGCCAATTA	EF024795_23	6360.22	-79.097	-109.123
CAGGTCGAGCCCGACCACGGTCCTT	EF024795_3	5078.22	125.298	-41.8518
CGAGCCCGACCACGGTCCTTTAGGT	EF024795_6	7062.89	-36.4316	-58.7335
TAACGATGCCGGACACACGACCCGG	EF024795_9	5497.44	-55.3706	-44.464
TCGTTAGGTTATTATGAATCACCAG	EF024807_1	5120.56	62.0297	-45.8267
TAGGTTATTATGAATCACCAGGGAG	EF024807_10	5430.67	-48.631	-32.39
CGTTAGGTTATTATGAATCACCAGG	EF024807_18	4109.67	-43.4624	-90.2156
CACAAGGCCATGCGATTCGTTAGGT	EF024807_2	4833	-59.3104	-57.7058
ACAAGGCCATGCGATTCGTTAGGTT	EF024807_3	5363.89	-49.8868	-49.9123
AGGCCATGCGATTCGTTAGGTTATT	EF024807_4	4774.89	-55.6633	-81.2103
GGCCATGCGATTCGTTAGGTTATTA	EF024807_5	4559.56	-44.174	-67.0083
TTAGGTTATTATGAATCACCAGGGA	EF024807_6	5325.56	-61.6606	-54.6608
GTTAGGTTATTATGAATCACCAGGG	EF024807_7	5683.22	-30.4558	-56.6713
GCACAAGGCCATGCGATTCGTTAGG	EF024807_8	5722.11	-50.7988	-75.6659
GCGCAAGGCCATGGCGTCCGAAAAG	EF024819_5	4963.56	44.9761	21.9558
TAGTTTGAAGACTCGTTCGTTAACG	EF024819_12	5144.89	-48.1632	-73.929
CGCAAGGCCATGGCGTCCGAAAAGT	EF024819_13	5688.33	-54.0612	-66.8693
CGCGATCCCAACCAAGTTAATGGCA	EF024819_14	6942.67	-50.0478	-76.0557
GCCCACGTCGCCGCACTCTGAAAAC	EF024819_17	13468.7	-16.8097	-58.4635
CCCGACCTAATTAGGCCCGGTATTG	EF024819_19	10089.1	-22.6852	-43.8207
CAAGGCCATGGCGTCCGAAAAGTTA	EF024819_22	5836.44	-53.8047	-69.3774
ACCCGACCTAATTAGGCCCGGTATT	EF024819_23	15544.4	-58.1831	-95.6351
CGCCGCACTCTGAAAACTTCACCGG	EF024819_25	8883.56	-37.6118	-59.7471
CCGCCCACGTCGCCGCACTCTGAAA	EF024819_4	17979.7	-40.2255	-56.5836
AACTCAGCTGAACTTCCCCTGGTTC	EF024891_1	7028.44	-39.964	-14.8794
ATCCAACGCACGGCCGCTCAACCAG	EF024891_13	12852.6	13.1398	15.2696
CCCAAACTCCGTGCCTCACCGCCAG	EF024891_16	21669.8	17.0485	2.67247
CTTTTCCTTACAAGACCCAAAAGAG	EF024891_17	4341.33	22.6487	48.8829
ACCGGTGACTATGGAGCAGTTCAGG	EF024891_2	6098.11	-12.362	18.9044
TGAACTTCCCCTGGTTCTTCCCCTT	EF024891_20	9069	-22.7515	-53.0542
CCGACCCAGACCGGTGACTATGGAG	EF024891_21	9011.67	54.1752	53.389
GGCTAAACAGCCCACCCAAACTCCG	EF024891_26	7112.33	-19.217	-16.2264
CATCGCCGGCCACGACAAGGCGTCG	EF024891_8	6104.22	32.8168	21.96
CTCTATTTTCTCACGATACCCGTCG	EF024891_9	4703.56	-27.2732	-30.2084
GTTCTATCGAACAAGGTGGAAGAAC	EF024971_14	5072.22	1.69175	-1.36445
AAGTAAACGAATGGGAACTCCACAC	EF024971_15	5220.44	-34.7738	-55.9484
CCTGAACAGAGTTGCCCCTGAACAT	EF024971_16	5541.67	-25.3946	-7.44596
AAGTATTCCCGGAAGTCATCCACAC	EF024971_18	5473	-31.0609	-42.8237
AGCTGGTACAGAGCATACGCCCGAC	EF024971_2	5347.33	1.19378	-17.9896
TGCCCCTGAACATAGCCATACTCCG	EF024971_22	7765.67	-17.9159	-64.8663
CGACCTGAACAGAGTTGCCCCTGAA	EF024971_24	6123.33	-6.22175	-14.894
ATCGAACAAGGTGGAAGAACTCGTT	EF024971_26	5775	-39.3769	-32.6848
GTTGCCCCTGAACATAGCCATACTC	EF024971_3	6312.33	-80.8168	-118.744
GGGTCAGGCTCCATCGAAACTTCAC	EF024971_5	8058.67	-44.0088	-67.6503
TTGCCCGACTCAAAGAGCCAGAGCA	EF100343_4	6488.89	-52.995	-81.047
ATAAATGCTACCCTTCCGACAAGCA	EF100343_5	5075.67	-40.6767	-46.4299
CAAGAGAACCGGCCGATATTCAAAA	EF100343_6	5922.44	-29.6304	-19.9776
CGACAAGCAGTTAGGTATCAATGCA	EF100343_7	9080	-41.2453	-45.5227
TTCTCCAAGAGAACCGGCCGATATT	EF100343_9	6928	-62.41	-62.8716
CATTCTCCAAGAGAACCGGCCGATA	EF100343_1	9382.44	-63.5959	-82.7367
GCCCGACTCAAAGAGCCAGAGCATT	EF100343_10	7772.33	-92.9102	-118.653
CCGGCCGATATTCAAAACAGAAATC	EF100343_2	5647.11	-45.6344	-64.0309
ATTCTCCAAGAGAACCGGCCGATAT	EF100343_26	6532.11	-55.7112	-45.5028
CGACTCAAAGAGCCAGAGCATTGTT	EF100343_3	5520.44	-45.9375	-60.8015
AGGATGGCAGACGCGCAGGGAAGGC	EF455776_1	6421.56	-56.8646	-72.9416
ACTCACCAAGATGACCGAACCAGAG	EF455776_10	5159.33	-91.8674	-85.9732
TGGCAGACGCGCAGGGAAGGCCGCC	EF455776_11	5503.56	-60.9785	-55.0235
TCACTCATCCTGAGACGGCATCGTT	EF455776_14	5040.78	-50.1233	-66.8054
CAAGATGACCGAACCAGAGGCCCGC	EF455776_17	5824.33	-30.1211	-30.3885
ACGAGCCCATGCGCTTCGAACAGTT	EF455776_18	8748.78	-50.0824	-58.3295
TGACCGAACCAGAGGCCCGCATTGG	EF455776_19	5985.67	-41.6479	-35.2363
AAGGCCGCCGCGGCACGCGCGAACG	EF455776_20	5351	-60.0404	-63.7265
GGACGAGCCCATGCGCTTCGAACAG	EF455776_7	9353.56	-87.1709	-74.2449
TTTCAATTCTCGCAAACGCTCAGAA	EF455776_9	7603.33	-24.1296	-56.4843
ACCCACCAGATGCCTGGAGTCGTCG	EF466110_1	19766.5	-9.38992	-37.169
CACACCCACCAGATGCCTGGAGTCG	EF466110_13	20844.5	-29.2905	-34.833
CCAGATGCCTGGAGTCGTCGTATCC	EF466110_14	4211.11	-47.7982	-19.2507
CTTTCCACACCCACCAGATGCCTGG	EF466110_19	11083.1	-12.2909	-16.526
CCCACCAGATGCCTGGAGTCGTCGT	EF466110_2	18920.8	-27.7765	-31.2389
CACCCACCAGATGCCTGGAGTCGTC	EF466110_3	19495.8	-29.1687	-28.0294
CCACCAGATGCCTGGAGTCGTCGTA	EF466110_4	10668.9	-49.4515	-35.9314
ACACCCACCAGATGCCTGGAGTCGT	EF466110_6	31046.1	-50.5638	-16.2925
TTCCACACCCACCAGATGCCTGGAG	EF466110_8	22964.3	-23.4207	29.6727
TTTCCACACCCACCAGATGCCTGGA	EF466110_9	14107.3	-28.4077	-0.380677
CACAGATTCCCCGAAGGGCACCCCG	EF515888_13	8287.67	56.4127	63.0708
AGATTCCCCGAAGGGCACCCCGATT	EF515888_18	7412.11	19.2663	51.0154
AACCACAGATTCCCCGAAGGGCACC	EF515888_19	6281.22	33.568	44.1474
AGACTTATTCTTCCCTCCCCACAGA	EF515888_21	6816.56	86.0944	96.7442
CTTAGCCGCCTACACGCGCTTTACG	EF515888_23	6308.11	57.8497	76.6466
CCTAACCACAGATTCCCCGAAGGGC	EF515888_3	7928.67	25.6744	62.024
TAACCACAGATTCCCCGAAGGGCAC	EF515888_5	7518.56	28.8594	-3.17047
CTAACCACAGATTCCCCGAAGGGCA	EF515888_1	7113.89	-46.3306	-33.5642
ACTTATTCTTCCCTCCCCACAGAGC	EF515888_10	8782.78	26.0647	86.3375
CAGATTCCCCGAAGGGCACCCCGAT	EF515888_11	7832.44	-29.1778	8.41295
CTAGAACACCCTCCCGAAGAAGGGG	EF516252_1	18219.2	4.4231	-3.83668
GCGGCTTCGTCCCTGCTGAAAGAGG	EF516252_12	9005.11	12.6395	10.9817
AGAACACCCTCCCGAAGAAGGGGTC	EF516252_13	11786.3	8.24412	-24.9368
CGCGGCTTCGTCCCTGCTGAAAGAG	EF516252_18	6135.22	41.1477	38.8396
CCCCATCTCTGGGAGATTTCCGTGC	EF516252_2	16669.5	31.4286	64.7438
GAACACCCTCCCGAAGAAGGGGTCT	EF516252_22	16662	6.46447	-7.95372
GCAGGTACCGTCACCTCGCGGCTTC	EF516252_23	9103.78	47.0531	81.8073
TAGAACACCCTCCCGAAGAAGGGGT	EF516252_24	10951.3	4.08267	-0.684495
AGGTACCGTCACCTCGCGGCTTCGT	EF516252_25	22875.5	55.331	98.7622
CAGGTACCGTCACCTCGCGGCTTCG	EF516252_26	27236.9	24.2949	64.2995
GGAGCCGGAGCTCCCGGAAACGTAT	EF516542_7	5224.11	-7.37547	-12.6044
GAGCCGGAGCTCCCGGAAACGTATG	EF516542_10	14818.2	-24.3959	-15.9197
GGGAGCCGGAGCTCCCGGAAACGTA	EF516542_14	5661.67	-10.2063	9.36816
CGGGAGCCGGAGCTCCCGGAAACGT	EF516542_16	5245.56	-32.0548	-44.0263
CCGGGAGCCGGAGCTCCCGGAAACG	EF516542_17	14123.9	4.23979	5.47176
GGAGCTCCCGGAAACGTATGCGGTA	EF516542_21	15056.4	-4.25174	-25.1321
CCCGGGAGCCGGAGCTCCCGGAAAC	EF516542_22	6666.44	24.4909	-6.39271
CACCAGCAGCGGTTCGTCCCTCCCC	EF516542_23	7515.67	98.2727	88.8009
CGGAGCTCCCGGAAACGTATGCGGT	EF516542_25	5535.22	9.25243	0.115504
GCCGGAGCTCCCGGAAACGTATGCG	EF516542_4	5224.56	15.1069	0.557912
CACAGCCCGCGCGCTGATCGGTGAG	EF689882_23	7127.78	69.6349	50.2437
CTGGAGTGATGCGAAGGGGCCGGAG	EF689882_26	5793.44	-19.363	-26.2208
CCCGCGCGCTGATCGGTGAGGGGCG	EF689882_3	5563.78	-44.5163	-23.2013
TGGCACGCTCGCCACAGCCCGCGCG	EF689882_4	5756.56	-39.6038	-66.9181
AATGGCACGCTCGCCACAGCCCGCG	EF689882_5	5112.44	19.5676	53.514
ACTTCCGCTCCCTAGGGATTTCCCG	EF689882_9	7174.44	-3.77799	9.6975
GCGCCACGCCCAACGTCCAACTACG	EF689882_14	12115.8	-40.3634	-58.4601
GCGGCTCCCCATGAGGAATGGCACG	EF689882_16	27578.3	-38.5618	-46.0692
ACACCCCTCCGGACGTCGGGGTTTT	EF689882_2	44671.1	-75.1695	-83.731
AAACAAAACCACTCCCGATCCCTAG	EF689882_21	5570.11	-41.7086	-35.3166
AACCAACAAATCGACTAAAGTCCTA	EU039898_1	5312.33	-0.316739	4.70007
ACCCTTCCAGAAGTCAGTTTGACAG	EU039898_10	6617	14.8905	24.7168
TTACTTAACTTCCCATCTCTAGCTC	EU039898_11	4537.78	-19.0366	6.11092
TAGGGCTAAGATGACCCTACTGATC	EU039898_16	5242.78	34.2465	47.3694
AGCCTCAAACCAACAAATCGACTAA	EU039898_17	6279.56	-4.38422	-20.8582
CATCACAATACCCAAGGGTATTGGC	EU039898_19	4923.44	-5.93232	-55.9188
TCATTACTTTAGCCTCAAACCAACA	EU039898_21	4589.56	-34.6737	-30.8406
CATTACTTTAGCCTCAAACCAACAA	EU039898_3	5470	1.83269	20.4277
TCAAACCAACAAATCGACTAAAGTC	EU039898_4	9377.89	16.7716	1.05926
CCCATCTCTAGCTCGAAACTAGCAA	EU039898_7	16673.5	-28.5369	-24.2226
CTTGCGGTTAGCCCCCCGTCTTCCG	EU083497_1	8454	109.477	105.145
GGTGTCGGTCCCGGACCCCTCCGGT	EU083497_18	6648.33	13.9059	49.707
GGGGTGTCGGTCCCGGACCCCTCCG	EU083497_2	6789.33	38.1422	20.8447
GTCGGTCCCGGACCCCTCCGGTCGT	EU083497_20	6660.89	2.37154	13.4851
CGGGGCGCTCGGCCCTACTGATCGT	EU083497_21	6017.78	-12.5111	-11.2964
TGTGTAGCCCAGCCTGCGGACCGAG	EU083497_3	7728.44	-19.0481	-13.0292
CCGAGCCCTCCTCCACGTGGGCGAG	EU083497_4	14258.2	-46.2071	-27.8234
CCTGCGGACCGAGCCCTCCTCCACG	EU083497_5	13124.1	-11.5752	10.436
GAACTGAGACGTGCCCCCCCCCCCG	EU083497_6	24700	165.43	155.701
TTTGGGGGTGTCGGTCCCGGACCCC	EU083497_7	6153.56	-12.8683	-12.7342
CGGTCCTTCCACGCTCCACGGGTTT	EU132644_4	9237.44	1.13055	22.4761
ACAGACAGGCGTTCGTGCGCATACT	EU132644_9	6691.89	-17.7506	-7.66794
CCCGGACCGCATGCTCGGCCAGACT	EU132644_11	6991.44	-50.5687	-16.9245
TCCACAGACAGGCGTTCGTGCGCAT	EU132644_16	5937.56	-41.0605	-46.1116
AAGGGATACGGCAAAACGCGCCCAT	EU132644_19	5946.33	-26.0558	-17.1268
GGTCCTTCCACGCTCCACGGGTTTT	EU132644_2	9181.78	-19.6085	-16.6048
CCGCCGGGCGGCCGCTTCCCTGAAT	EU132644_20	7468.33	-19.9907	-22.6964
TACGACGTCTAGCATCCGCCCGTTG	EU132644_22	6551.11	-15.2511	-0.0399672
GGCCAGACTCCAGGAGTTATCTGTG	EU132644_24	5906.22	-50.705	-51.9703
GGATACGGCAAAACGCGCCCATTTT	EU132644_3	6472.89	-31.2226	-58.5156
CCCCAACTTTAATCATCAAACGATG	EU132906_11	22403.9	13.6037	-13.8223
CCCAACTTTAATCATCAAACGATGC	EU132906_12	8095.44	15.2151	0.95371
CTAGACGCGTCTGGCGCATGTCAAA	EU132906_14	7301.11	-9.67802	-5.36281
GCAACCGAATGAGCGCTCGACTTGC	EU132906_16	5441.67	18.2305	17.8563
AAACGATGCCGCCCGATGATCACAT	EU132906_21	5354.11	34.806	15.0391
TCATCAAACGATGCCGCCCGATGAT	EU132906_22	9358.22	22.4787	-17.1746
TCCCCAACTTTAATCATCAAACGAT	EU132906_23	15411.6	26.6752	43.7824
AAAAGCGTCAGGCCTTACGGTCCCC	EU132906_24	5277.11	35.6928	55.5834
CTACATTGCTGCAACCGAATGAGCG	EU132906_5	5068.67	0.18656	19.2569
AACGATGCCGCCCGATGATCACATC	EU132906_9	6028.11	59.7203	49.8819
ACCATCCTAACCAGAGTCCTAGAAA	EU134639_10	5596.67	10.1404	46.9499
ATGCGCGCCGCGCCCGCGACGACAA	EU134639_12	5545.44	12.673	19.589
GCGCCCACCCGCGCGAGGATGTCAA	EU134639_14	17681.3	14.1122	23.0778
ACACCAGAACGTCAGGCACATCGTT	EU134639_15	6052.89	13.7341	-2.29584
GTGGCGCGTACTTCGAGCCCCTCCC	EU134639_22	6109.56	87.6283	70.9369
CACCTCCGTGGCGCGTACTTCGAGC	EU134639_23	7089.44	13.8557	-10.376
AGACCTCCTCGACCTCGCACTAAGC	EU134639_24	8074.22	60.6656	83.4814
ATGCTCCACGCGCCCGATCAGTCCC	EU134639_25	11343.9	53.2937	43.7674
TCCTCGACCTCGCACTAAGCCATTT	EU134639_7	6647.78	21.0895	58.3034
ACACGGGACCACTCCGATACTTGTT	EU134639_8	4930.22	-21.8303	-7.83804
GTAGGGCGGGAGTCATGCCGGGATG	EU134655_21	5665.11	-29.8657	-53.6998
CGCCTGTAGGGCGGGAGTCATGCCG	EU134655_25	5546.44	-25.657	-21.4616
TGCTGTACGATCGCCTGTAGGGCGG	EU134655_3	5295	-19.363	-46.9547
CCTGTAGGGCGGGAGTCATGCCGGG	EU134655_4	5351.67	-33.0292	-26.9606
GGAATTGCTGTACGATCGCCTGTAG	EU134655_5	5666.22	-6.87548	-8.75933
GGCGAGTGGAATTGCTGTACGATCG	EU134655_6	6079.56	-37.1896	-29.0963
CTGTACGATCGCCTGTAGGGCGGGA	EU134655_1	5539.56	-8.0394	-2.88092
GGGCGGGAGTCATGCCGGGATGTAT	EU134655_10	4889.22	-38.9065	-62.5335
TGTAGGGCGGGAGTCATGCCGGGAT	EU134655_19	9934.67	8.28711	-29.2764
TGGAATTGCTGTACGATCGCCTGTA	EU134655_2	4316.56	20.9592	49.7601
CCGGGCTATCCCGGGACCAGGGGTG	EU134682_10	6321.67	-64.0433	-49.8858
GAGTTTCCCCGGGCTATCCCGGGAC	EU134682_13	6995.44	-22.9533	-44.1767
CCCCGGGCTATCCCGGGACCAGGGG	EU134682_17	10549.7	-65.0137	-22.6296
AGCCCGTGAGCTCGAGGGGCCATCC	EU134682_18	8153.78	-19.3928	-17.4807
TCCCCGGGCTATCCCGGGACCAGGG	EU134682_21	9913.67	-33.6532	-35.5211
TTCCCCGGGCTATCCCGGGACCAGG	EU134682_22	7923.78	-28.2529	-22.4127
GGCCATCCGGTATTGATCCGAGTTT	EU134682_25	6253.78	-40.5176	-55.7806
ATCCCGGGACCAGGGGTGGGTTACC	EU134682_26	8926.33	-71.3491	-37.4019
GGTCCCGAAGGACCTTTCGTCGCTC	EU134682_4	6340.11	-15.3351	-7.68787
GGGCCGCGGGCCCGTCTCGATGCGA	EU134682_8	6232.78	-60.08	-31.1484
GGGCCGACCGCATTCTAGCCCCGGT	EU223960_19	6148.33	17.1671	41.9394
ATTGATGCCAACCAACATTACTATG	EU223960_2	4375	8.35755	15.3303
GACTGGGACTTTAGGACCCTGCCGC	EU223960_21	6074.33	7.87615	11.5506
GATCTGCCCCTTGCTACGAAGTGAG	EU223960_23	6805.78	24.5235	-14.8285
TACGATCTGCCCCTTGCTACGAAGT	EU223960_24	5674.44	20.4027	16.3643
CGACTGGGACTTTAGGACCCTGCCG	EU223960_5	6071.78	10.0729	26.628
TCAAACCCGCTATAAAGCAGGCATT	EU223960_6	5586.78	-2.70366	8.04118
TGGGACTTTAGGACCCTGCCGCTAG	EU223960_10	5997.78	-35.4968	14.4761
ATCTGCCCCTTGCTACGAAGTGAGC	EU223960_11	9404.78	-24.0116	-2.61733
CCCCACGGGCCGACCGCATTCTAGC	EU223960_15	13419.9	-42.1935	-22.6346
CTTGTCACTTCGGCGGCTGGCTCCC	EU308121_10	5109.22	30.9259	35.2866
CTTTCAGAGTTCCTCCATGCGGAGG	EU308121_14	4824.22	-9.57142	6.78905
CCCATTCATTCGCTCGACTTGCATG	EU308121_15	6988.44	30.1202	31.6437
TTATCTTGTCACTTCGGCGGCTGGC	EU308121_16	5435.89	3.52917	10.4566
TCATTCGCTCGACTTGCATGTATAG	EU308121_17	4260.67	20.3356	15.0356
AAACCGTCTTTCAGAGTTCCTCCAT	EU308121_19	4876.89	48.5751	52.6576
TTCATTCGCTCGACTTGCATGTATA	EU308121_23	4915.44	38.8215	31.953
TGTCACTTCGGCGGCTGGCTCCCGT	EU308121_4	4255.33	50.2142	5.50493
GTCACTTCGGCGGCTGGCTCCCGTA	EU308121_5	5580.11	26.938	55.8775
ATTATCTTGTCACTTCGGCGGCTGG	EU308121_9	7292	-15.0483	23.7482
GCTCCCCATGAGGAAAGGCCCGGCC	EU360869_14	17174.5	-47.3615	-31.6595
CCGGCCGAACCAGTCCCGCCGCGAG	EU360869_20	8109.11	-50.0708	-54.2339
CCGAACCAGTCCCGCCGCGAGAGAG	EU360869_21	8636.11	-27.9877	-19.3742
ACCAGTCCCGCCGCGAGAGAGATCC	EU360869_22	9187.56	-53.1601	-89.9062
CCCAGGCCGGCCTCCCAAGGTTCAA	EU360869_26	6956.11	-102.78	-97.2717
CTCCCCATGAGGAAAGGCCCGGCCG	EU360869_3	10319.2	-65.4994	-58.1437
CCGCCGCGAGAGAGATCCCAGGCCG	EU360869_4	7474.78	-97.0949	-114.724
AGGCCCGGCCGAACCAGTCCCGCCG	EU360869_5	6254.78	-76.4519	-84.8319
GCGGCTCCCCATGAGGAAAGGCCCG	EU360869_7	14614.8	-42.8412	-31.6676
GCCGGCCTCCCAAGGTTCAACTACG	EU360869_9	9461.33	-33.8579	-43.4163
GTTGAACCCCGAGCTACCACCTCAC	EU707925_1	7485	-20.5561	-40.9991
GATCAAAACCCCATCACCCGATAAA	EU707925_15	9528.67	-4.72447	-6.96208
AACCCCGAGCTACCACCTCACCCTT	EU707925_18	15829.7	1.27086	-15.5154
TTTAACCCAACATCCGAACCCACAA	EU707925_19	5686.22	35.7562	6.02224
GACTAAATGCTACACCCGCTCAAAA	EU707925_2	7016.78	-2.83425	-14.8918
CCCAACATCCGAACCCACAACCATT	EU707925_24	16040.6	-17.2219	-1.58933
CACCTCACCCTTTCAGGCCGCTTTT	EU707925_3	19207.8	-8.45111	-51.2957
GTCCTACAAAGAGGTTCCCCTAAAA	EU707925_4	8433.44	14.8235	54.5307
ACCCCGAGCTACCACCTCACCCTTT	EU707925_8	16502.5	-22.9663	-6.4505
TCAAACCCGATCAAACCCGATCAAA	EU707925_9	6266.22	5.49874	33.3889
TTCTCAATCCTCAAATGACCTGGCC	EU723088_8	5801.78	9.74121	36.8406
ATTTGCAGCACCAATCAAGCATTCG	EU723088_1	4805.78	-20.7176	-42.099
TCATCCTAGTTTACGAATGAAGTCC	EU723088_12	4026.67	-20.2441	-15.9711
ATCCTAGTTTACGAATGAAGTCCCT	EU723088_15	3814.44	-0.537787	4.42064
TCCTCAAATGACCTGGCCTTGCACA	EU723088_2	5864.56	31.1977	-11.1661
CCGTCCTCTGACAAAACTAATTACT	EU723088_22	6912.11	48.0404	1.4965
TCTCAGCAGTAGAATTAGCAAATGC	EU723088_25	5311.44	-9.8058	-17.7368
AAGTTTGCCAAAAGTAAGCAAGCAA	EU723088_3	5343.78	-17.6871	-17.4044
GATAAACACTCGCCGACCGTCCTCT	EU723088_4	5398.44	-43.3454	-63.3955
GGCATAACCTAGCCAACGACCATCT	EU723088_7	4442.67	10.2998	-8.7184
GTACTTGTTTCTCCCCAACCACCGG	EU746425_9	6708.56	45.1482	41.4478
TGACGTCCATCCCCACCTCTCGGTT	EU746425_11	16647.2	87.8721	125.11
CTGAGCCTTGTACGTTCATTGAGCA	EU746425_16	9134.67	54.0122	31.4199
TCCCCACCTCTCGGTTTGTCACGCA	EU746425_17	44937	43.5436	78.8118
TACTACGGTCTGAGCCTTGTACGTT	EU746425_18	4777	18.9042	31.8659
CAACACTTCTTTCCATCTCCCCTCA	EU746425_19	4494.44	94.578	137.985
TGAAAGGGAGAGCCCAACACTTCTT	EU746425_20	6914.78	23.2856	47.1159
CTTGTTTCTCCCCAACCACCGGATT	EU746425_26	8559.67	55.867	85.8051
CCCATCTGAAAGGGAGAGCCCAACA	EU746425_3	6197.78	5.70058	16.7706
TAGGCAGGTGACGACCTCACAATCG	EU746425_5	5583	32.8859	23.9036
AATGGTTCCCTTTCGGGCACTCCCC	EU753149_13	5694.67	69.6868	80.5552
CGTCATTAGCCCGCGGTATTAGCCC	EU753149_14	8026.89	24.5435	-7.24765
CACTCCCCGATCTCTCAAGGATTCC	EU753149_16	27668.9	33.4505	50.3379
CCCCGATCTCTCAAGGATTCCTGAC	EU753149_17	14039.4	16.2165	21.955
CCCGATCTCTCAAGGATTCCTGACA	EU753149_21	9400.78	2.09958	-8.04604
GCACTCCCCGATCTCTCAAGGATTC	EU753149_22	20725.1	6.09834	11.3791
TCCCCGATCTCTCAAGGATTCCTGA	EU753149_24	18675.5	9.5203	-20.4827
ACTCCCCGATCTCTCAAGGATTCCT	EU753149_25	28612.9	30.1436	-1.60276
CTCCCCGATCTCTCAAGGATTCCTG	EU753149_26	22138.7	-0.887661	-27.9567
GTCATTAGCCCGCGGTATTAGCCCC	EU753149_9	5206.22	3.15274	16.5328
AATCCTTTCCACCTCCAGAGATGCC	EU861905_6	6226.89	47.8232	80.7424
CTCCAGAGATGCCGTCGGAGGTCAT	EU861905_8	5575.33	-19.0363	-27.0948
ATCCTTTCCACCTCCAGAGATGCCG	EU861905_10	6331.67	2.43827	-2.59555
TTACGACTTTCGTCCCAATCGCCGA	EU861905_15	4861.67	5.47777	44.4549
ATCCCTAGCCAGAATCCTTTCCACC	EU861905_20	8296.89	10.3215	45.7536
CCCTAGCCAGAATCCTTTCCACCTC	EU861905_21	7116.67	15.0457	44.5468
ACAGACTCCGTGGAATGGGGCCCAC	EU861905_23	5849	-40.7014	-5.04742
GAGTTATCCCAGTGCTAGGGGCAGG	EU861905_24	5741.11	-72.7704	-37.0127
GAGAGGGCCTCGCTCGACTTGCATG	EU861905_25	4639.11	-27.309	-33.3839
TCCTTTCCACCTCCAGAGATGCCGT	EU861905_26	6723.67	-28.4316	-15.2626
GCGGCTGGCCTCCTTACGGTTACCC	EU861960_1	6166.78	24.678	-14.8616
GGCGGCTGGCCTCCTTACGGTTACC	EU861960_11	6062.89	11.2648	-25.2758
GCCTCCTTACGGTTACCCCACCGAC	EU861960_12	13651.6	57.8793	46.0571
GGCCTCCTTACGGTTACCCCACCGA	EU861960_14	14220.3	43.5837	45.0825
CCTCCTTACGGTTACCCCACCGACT	EU861960_15	10266	41.8248	34.8574
AGGCGGCTGGCCTCCTTACGGTTAC	EU861960_16	6486.56	21.4453	24.0132
TGGCCTCCTTACGGTTACCCCACCG	EU861960_17	8330.56	47.151	61.4904
CGGCTGGCCTCCTTACGGTTACCCC	EU861960_2	5849.78	49.5181	30.0885
GGCTGGCCTCCTTACGGTTACCCCA	EU861960_5	6526.33	32.8327	64.3144
CTGGCCTCCTTACGGTTACCCCACC	EU861960_8	8389.11	66.7554	76.0813
CTCGACAGTATCCACCGGCATCCCA	EU861962_1	6980.67	32.1515	42.6801
CCTTTCCCCAGCGGCCTTATGGCCG	EU861962_14	8829.33	30.4908	49.1368
GCGGACTTACCGAGCCGCCTACACG	EU861962_19	11880.8	57.4562	18.6493
CCAGCCGGCTATTCACCGACGAAGC	EU861962_2	5379.11	6.40425	30.7803
CGGCGGTCAGGAACATGTCAAGCCC	EU861962_23	8273.67	12.7159	23.9889
CCTGCCCCGAAGGGAAACCGTGTTT	EU861962_24	13222.4	1.98102	15.646
TCCTGCCCCGAAGGGAAACCGTGTT	EU861962_25	13582.2	-10.0004	3.76399
CACGGCGGTCAGGAACATGTCAAGC	EU861962_26	6218.44	10.0369	47.0347
CTCCAGCCGGCTATTCACCGACGAA	EU861962_4	7594.89	0.703638	-2.30912
CTATTCACCGACGAAGCTTCGTCCC	EU861962_7	5055.89	26.8255	44.6642
ACCGTCAACCTCCTCGTCCCTAACA	EU939411_18	14513.6	112.206	109.887
CTCTGTCCACTTCCAAATCCTTACA	EU939411_19	7394.78	57.4214	65.1394
CTGGCTCCCACAAGGGGTTACCTCA	EU939411_25	12428.3	43.3121	41.8275
TTCCCACTTCCTTCATGTGAAGGTT	EU939411_5	7454.44	32.3686	23.4763
GAACAAGTTCTCTGTCCACTTCCAA	EU939411_7	15653.6	41.7144	43.1797
CCGTCAACCTCCTCGTCCCTAACAG	EU939411_9	36740.9	66.6943	99.7665
GGCTGGCTCCCACAAGGGGTTACCT	EU939411_1	7674	5.18463	51.6456
TCAACCTCCTCGTCCCTAACAGCAG	EU939411_10	19328.1	52.2561	88.6827
GCTGGCTCCCACAAGGGGTTACCTC	EU939411_14	9193.44	30.1946	27.7561
GAACCGTCAACCTCCTCGTCCCTAA	EU939411_17	9965.11	99.2397	71.9445
CAACTAAGAACGGACCGCCACCCAC	FJ032645_1	6091.67	42.1846	42.8059
AAACACTCCAACACCAACTAAGAAC	FJ032645_14	6594.22	72.0576	49.6252
TGTTGCTCCGGTACACCGACAGAAC	FJ032645_15	4569.44	15.2475	6.93862
GGAAGGAGAACCTTCCAGCTAGAAC	FJ032645_17	5562.89	5.4685	-38.1092
CCAACTATCCCTCCCAGATCCATGC	FJ032645_18	11440.2	-4.3464	-5.94569
CCCGAGCGGCCCTCCCAATGGTACC	FJ032645_2	6542.89	60.0386	73.9557
TCCGGTACACCGACAGAACAAACAC	FJ032645_20	5752.56	17.7674	24.9301
ACTAAGAACGGACCGCCACCCACAC	FJ032645_25	7097.56	-6.23936	-10.9859
CTCGCCAGGCGATGCCTCACAGATC	FJ032645_7	25009.5	42.5325	58.351
GACCGCCACCCACACCCATAGAATC	FJ032645_9	31893.3	-28.7696	10.2906
ACTTCCTCAGTTGAGCCAAGGGCTT	FJ152723_11	7409.56	-0.984956	19.773
CCTGCCAGTTTCGGATGCACTTCCT	FJ152723_12	4943.44	29.579	18.7884
GCCTACATTCTCGTTCGACTTGCAT	FJ152723_14	6154.22	51.2754	53.1492
GGCTTGTTCGTCCCTCCCCACAGAG	FJ152723_2	8632.89	60.1163	59.1024
TCAGGGCCCGGTGATATTAGCACCG	FJ152723_21	4417.44	6.19898	13.7853
GTCAGGGCCCGGTGATATTAGCACC	FJ152723_22	5278	-2.69829	-1.70475
AAGGGCTTTCACATCCGACATAACA	FJ152723_6	4546.33	-6.14496	-7.30303
GGCGCCGCTGACGTATGCGGTATTA	FJ152723_7	5766.56	-44.1923	-29.6853
CTAGCCTGCCAGTTTCGGATGCACT	FJ152723_8	5368.44	-9.0263	-3.87421
CGGTTCCCTTGCGGGCACCCCTCCA	FJ152723_9	6509.78	48.5361	31.0744
AGAGACAAGCATATGACTATAAACC	FJ176810_13	5333.56	110.807	89.8223
TTCCGGCTCGGAATGGTCGTTACCA	FJ176810_15	3915.33	-19.1327	-28.8093
TGGTCGTTACCAACCTCTCTAAGCC	FJ176810_19	4731.78	-49.772	-15.6533
TGACCAACTTTCCGGCTCGGAATGG	FJ176810_20	6595.67	-18.0115	21.3696
GTTACCAACCTCTCTAAGCCAGTCC	FJ176810_21	6014.56	-46.2456	-38.312
TTTCCGGCTCGGAATGGTCGTTACC	FJ176810_25	4821.44	-5.67154	-29.9151
GACAAGCATATGACTACTGGCCTTG	FJ176810_26	5781.11	-72.9178	-39.893
GGCTCGGAATGGTCGTTACCAACCT	FJ176810_3	5558.33	69.3491	48.3782
GTCGTTACCAACCTCTCTAAGCCAG	FJ176810_5	5072.11	-57.0574	-85.4144
CCGGCTCGGAATGGTCGTTACCAAC	FJ176810_6	6186	-60.2816	-55.3863
AGAACCCCAAAACTCTACTTTCGCG	FJ235084_25	13417.1	-41.5004	-45.0769
CTCTCCTGCACCCGCTCAAACCATG	FJ235084_5	11267.7	-50.0746	-38.3365
CGGCCCCGCGGTGCAGCTTCGCTGG	FJ235084_7	11894.7	2.09938	-3.19599
TCTCCTGCACCCGCTCAAACCATGG	FJ235084_8	9632.44	-47.8984	-56.1874
GGCCCCGCGGTGCAGCTTCGCTGGG	FJ235084_9	7794.22	-21.6845	-48.9616
CCCAAAACTCTACTTTCGCGTTCGG	FJ235084_13	10264.1	-43.617	-44.9453
CTGCACCCGCTCAAACCATGGTAGG	FJ235084_18	9206.44	-118.896	-124.222
TCAAGGTCAATGTTCTGGTTCCCTG	FJ235084_2	6009.11	-82.8973	-63.6336
CCCCAAAACTCTACTTTCGCGTTCG	FJ235084_21	18816	-58.5545	-38.8481
CAGCCGGCCCCGCGGTGCAGCTTCG	FJ235084_22	10708.9	-47.5919	-48.5432
CTTGTCCGACTACTTCAGGCGTTAC	FJ390462_12	4518.67	9.81275	4.29572
ACTTCTGGACTGGATCCGGAAGGCT	FJ390462_25	4963.33	-24.1895	-3.28428
GGCTACCTTGTCCGACTACTTCAGG	FJ390462_5	5836.89	-9.24706	-23.2814
TCGTGAGTCTACGTCTACGTCCATT	FJ390462_6	5081.44	-9.94339	-8.2084
CCTTGTCCGACTACTTCAGGCGTTA	FJ390462_7	5086.67	-19.3328	18.543
AGGCTACCTTGTCCGACTACTTCAG	FJ390462_8	7260.11	21.9536	8.82962
CTGGATCCGGAAGGCTACCTTGTCC	FJ390462_9	5722.22	20.97	37.1987
AAGCTCGGGATCGTGAGTCTACGTC	FJ390462_1	5569	-68.1794	-18.8094
GACTGGATCCGGAAGGCTACCTTGT	FJ390462_10	5589.44	-28.4025	-49.6629
ACCTTGTCCGACTACTTCAGGCGTT	FJ390462_11	5494.67	-30.3488	-40.4336
TTAATCATGATTACCTAGGCGGCTC	FJ432476_21	5160.11	-58.3833	-55.7332
GAGGTTACAGCCAGAGGGCTACGTC	FJ432476_23	5672.67	-39.4134	-37.8463
CGGGCCTCATGCCGGGTGAATGGTC	FJ432476_25	5685.67	-71.4263	-41.6674
CGTCCACGCGGGCATGCCTGTTCGA	FJ432476_10	5038.89	-18.3909	-73.2506
TCCACGCGGGCATGCCTGTTCGACT	FJ432476_11	4854.78	-36.5676	-54.2028
CCAGAATAAAGAGGTTACAGCCAGA	FJ432476_12	4676.11	-38.2846	-50.7785
GCCGCGGGCCTCATGCCGGGTGAAT	FJ432476_14	5337.78	-55.2149	-85.1177
TAAGAGTCGGGGCCGCGGGCCTCAT	FJ432476_15	10482.8	-69.5121	-79.0891
GAGTCGGGGCCGCGGGCCTCATGCC	FJ432476_16	6619.33	-59.5747	-66.099
ATGCCGGGTGAATGGTCTGGCTCTT	FJ432476_20	5293.89	-30.2181	-62.8666
GGACTTGCTTGTATAAACCCTGCCG	FJ536892_1	6063	8.80442	62.938
CCCAGGACTTGCTTGTATAAACCCT	FJ536892_12	6669.11	-0.513074	31.4234
AGCACCTTACCAGCCGTGTATAGCA	FJ536892_13	7726.56	4.29087	40.7478
AGCCGTGTATAGCAACAGAAGGACC	FJ536892_14	30504.9	-3.96112	-5.71634
TCCCGCCCACGGCCTTAGAAAAGTC	FJ536892_20	21287.8	1.90453	-2.95226
CAGCCGTGTATAGCAACAGAAGGAC	FJ536892_24	14577	-22.2462	-10.7197
CCGCCCACGGCCTTAGAAAAGTCCG	FJ536892_3	20020.8	12.522	-17.587
TGGTCCCGCCCACGGCCTTAGAAAA	FJ536892_4	35883.6	32.3808	17.9375
ACCGCCTTCTACCCCAGGTAAGGTT	FJ536892_6	28705.3	14.7284	-7.52252
GTGCTTATTCATATGGTCCCGCCCA	FJ536892_8	5663.89	34.6467	24.9201
AGCTCCCTCCCCGTAAGGGGTTGGG	FJ546730_9	58532.9	2.10841	-13.4365
TTCAACCACCACAAGATGCCTGTGG	FJ546730_10	23983.7	19.5512	-36.9018
CAGCTCCCTCCCCGTAAGGGGTTGG	FJ546730_12	44736.9	-5.11396	-8.2987
GCCGGAGCTTTCAACCACCACAAGA	FJ546730_13	14320.9	11.9039	-12.5338
ACAGCTCCCTCCCCGTAAGGGGTTG	FJ546730_18	29715.2	9.06511	38.9084
TCGACAGCTCCCTCCCCGTAAGGGG	FJ546730_26	20028.5	36.3157	4.37926
CCACCACAAGATGCCTGTGGTAGTG	FJ546730_5	15209.7	-15.1682	-17.59
CAACCACCACAAGATGCCTGTGGTA	FJ546730_6	14491.2	8.3383	-17.1852
TCAACCACCACAAGATGCCTGTGGT	FJ546730_7	8449.78	17.8432	-18.6821
CCACAAGATGCCTGTGGTAGTGGTA	FJ546730_8	41746.1	-17.8931	-37.7035
CCGCCCACGGAGCGCGACCCCGCCC	FJ624937_1	13803.3	25.0661	41.6554
ATTCTAGCCCAGGTAAGCTCCCTCG	FJ624937_12	5469.56	23.4336	7.10475
CCCGCAAAGAGAGAGGCCGCACTCG	FJ624937_14	5121.11	-15.3233	-10.3496
AGGTAAGCTCCCTCGCGTATCATCG	FJ624937_16	5943.44	3.40019	-16.1845
TCTAGCCCAGGTAAGCTCCCTCGCG	FJ624937_18	6107.78	7.36165	-28.8107
GGAACGCATTCACCGGCACAGTTCC	FJ624937_2	4989.33	5.22505	-31.3091
ACGCATTCACCGGCACAGTTCCGCG	FJ624937_20	5389.22	-11.6641	1.0497
GAACGCATTCACCGGCACAGTTCCG	FJ624937_22	5348.44	-13.3552	-10.0366
CGGCACAGTTCCGCGATACGATTCC	FJ624937_4	5379.67	-24.9945	-4.9754
GCGATACGATTCCACGCGATACCCC	FJ624937_6	5022.78	-4.84642	8.06682
GCACGCCCATCCAACACCGGCCGCA	FJ660599_6	21100	16.9776	25.0673
GCGCACGCCCATCCAACACCGGCCG	FJ660599_9	14840.9	19.0292	-15.8573
AGAACAACTACTGGTCTTCCCCCGG	FJ660599_1	5966.78	-4.31845	0.198328
ACCGGCCGCAGCCCAACATATCACG	FJ660599_13	7167.11	-22.1117	-49.1997
GGCCGCAGCCCAACATATCACGTCA	FJ660599_16	14044.8	-39.5649	-2.64918
CACGCCCATCCAACACCGGCCGCAG	FJ660599_18	25793.1	-32.5477	-35.4657
ACGTCACTCAGCACACGTTATGTTA	FJ660599_22	6505.89	-43.9929	-21.8011
CCATCCAACACCGGCCGCAGCCCAA	FJ660599_23	14507	-40.8144	-36.5912
GCAACGTCGGCTAAGTAAGAACAAC	FJ660599_25	6258.78	-59.29	-49.8432
CACGTCACTCAGCACACGTTATGTT	FJ660599_3	5371.56	-51.5496	-22.4565
ACTGAGATGGCATATAGCCAACTCA	FJ784305_1	5462.56	87.8623	106.202
AGCCCACCTGTTAAGCAGTTGGATT	FJ784305_11	32907.6	25.4371	39.6544
CCCAGGTTCGATAGTACCAATTAGG	FJ784305_12	5793.67	14.5322	-3.60343
CCACCTGTTAAGCAGTTGGATTTAA	FJ784305_17	6032.78	32.6591	44.0952
ATCACCTCGCCAAGAACCAACTTCG	FJ784305_18	14385.9	59.9712	78.9962
CAGCCCACCTGTTAAGCAGTTGGAT	FJ784305_22	22857.1	38.3237	29.9054
CGCAGCCCACCTGTTAAGCAGTTGG	FJ784305_23	14379.6	7.1022	32.2533
ATTTGAGTCATTACCCATTCCAGAA	FJ784305_24	7749.22	59.6992	81.517
TGGCATATAGCCAACTCATCACCGA	FJ784305_4	8582.44	58.8501	95.0998
CCCACCTGTTAAGCAGTTGGATTTA	FJ784305_6	20740.7	13.5099	19.4394
GACTGGACTCATTGAGCGCACCCCC	FJ820409_1	6504.56	22.8636	21.1806
CCCCACGACTGGACTCATTGAGCGC	FJ820409_11	34113.1	-1.2317	-20.6668
CCCACGACTGGACTCATTGAGCGCA	FJ820409_17	49274.7	-6.32163	-7.16094
CCCCCTCGCCCCACGCGCCCCCCCA	FJ820409_2	48928.2	284.486	252.733
CCACGACTGGACTCATTGAGCGCAC	FJ820409_20	23700.5	20.3218	29.7157
CACGACTGGACTCATTGAGCGCACC	FJ820409_21	7655.56	12.5216	-23.0931
ATTGAGCGCACCCCCCCTCGCCCCA	FJ820409_3	39279.9	163.605	175.27
GCCCCACGCGCCCCCCCAGGTTGCC	FJ820409_4	63498.7	153.802	141.08
CCACGCGCCCCCCCAGGTTGCCCCG	FJ820409_5	50326.7	118.143	98.2357
GACTGGACTCATTGAGCGCACCCCC	FJ8204092_1	5928.78	-58.8401	-82.8456
CGACTGGACTCATTGAGCGCACCCC	FJ8204092_14	4112.11	4.88126	22.3741
ACTCATTGAGCGCACCCCCCCTCGC	FJ8204092_2	7292.89	-12.6264	-19.1229
ACGACTGGACTCATTGAGCGCACCC	FJ8204092_21	10507.4	55.7353	90.1587
CCCCACGACTGGACTCATTGAGCGC	FJ8204092_22	28511.1	-3.39524	-16.2093
CCCACGACTGGACTCATTGAGCGCA	FJ8204092_23	12083.4	-12.9684	-35.0636
CCACGACTGGACTCATTGAGCGCAC	FJ8204092_24	6633.78	-31.9072	-37.3874
GACTCATTGAGCGCACCCCCCCTCG	FJ8204092_3	8923.67	-19.7151	6.25867
TTATCCCCCACGACTGGACTCATTG	FJ8204092_4	14022.8	51.2876	51.6684
CACGACTGGACTCATTGAGCGCACC	FJ8204092_9	4975	-7.43786	23.5536
GGGATCAGTCAAGCCGGTCGCCCGG	FJ824051_1	5983.56	2.26079	-51.5083
GATCAGTCAAGCCGGTCGCCCGGCC	FJ824051_16	5628.22	-1.87656	-48.6991
GGATCAGTCAAGCCGGTCGCCCGGC	FJ824051_2	5616.89	-9.32165	10.8295
AGGGATCAGTCAAGCCGGTCGCCCG	FJ824051_20	5565.22	-9.00112	-31.156
AGCCGGTCGCCCGGCCTTCTTCCCC	FJ824051_24	7190	73.7511	92.5255
CAGTCAAGCCGGTCGCCCGGCCTTC	FJ824051_25	5926.89	50.3421	26.4622
CCTGTGCACGTTCCACTTGCGCGTC	FJ824051_3	5043.56	42.3386	29.5307
ATCAGTCAAGCCGGTCGCCCGGCCT	FJ824051_4	5730.11	15.2113	-19.8826
GGTCCCGGGGGGATGCCCCCCCCGG	FJ824051_5	9812.33	50.1958	41.3702
GCCGGTCGCCCGGCCTTCTTCCCCC	FJ824051_6	7781.33	100.629	72.0984
AGTTAGATCTCCTTCCCGCAAGCAC	FJ824122_10	4701.89	-71.4945	-71.0729
GCGAAGTTTCCAACGCCGTGCAACA	FJ824122_13	4388.89	-45.4677	-12.9788
TAGATCTCCTTCCCGCAAGCACGGC	FJ824122_14	5404.56	-64.6967	-32.4217
GTCACCAAATAACCGGGTAAAACCC	FJ824122_15	8400.44	-42.4244	9.00141
CCAGCCAGAATCTTCGCCCAACTAT	FJ824122_17	9499.33	-8.52123	-11.7822
ATAAACCAGCCAGAATCTTCGCCCA	FJ824122_18	5887.33	19.4162	28.1506
TCCAACGCCGTGCAACAGTCCAGAG	FJ824122_20	5873.89	24.7669	0.771545
AGTTTCCAACGCCGTGCAACAGTCC	FJ824122_23	6072.67	-6.70851	-43.1021
TTTCCAACGCCGTGCAACAGTCCAG	FJ824122_24	6088	10.835	22.5726
CAGCCAGAATCTTCGCCCAACTATT	FJ824122_5	5989.11	-12.4068	-6.79322
CGGATACCCCTACCTTCCGACCAAG	FJ848497_21	14462.3	-2.77009	16.6492
CAACGATATCACACCAACACATCAC	FJ848497_23	7274	53.3977	43.7319
AGAACAAACGGATACCCCTACCTTC	FJ848497_24	5616.33	33.6904	28.5039
TTTGCTTTAATAGGGATCCTCCTTT	FJ848497_4	5253.11	37.941	47.1465
ATACCCCTACCTTCCGACCAAGGTT	FJ848497_8	36374	16.8837	19.4673
CACACCAACACATCACAGAACAAAC	FJ848497_9	9726.78	13.4637	46.8566
GAAGGCCAAAGAAATAACACCGCCC	FJ848497_1	5679.56	13.6229	43.169
TAAGAAGTCGGCGACAAACAACAAC	FJ848497_10	10628.8	-7.62797	13.7389
AGGGATCCTCCTTTTAACACACAAC	FJ848497_11	5003.22	-49.0975	-52.4746
ATATCACACCAACACATCACAGAAC	FJ848497_14	5830.44	-17.9898	-44.1288
ACCCCATCGTCCCACAACCAATCAG	FM178253_10	26647.9	-2.18202	16.0929
GATGGCTCTCCCACCAGCTCTGCAG	FM178253_11	6657	41.4814	69.4384
CCCCAACACCCGCAGAAAGGGGCAG	FM178253_12	43207.4	11.9588	22.6335
CTCCCCAGCCCTCGGTGGAAGGCAG	FM178253_13	42763.2	-39.3219	-29.7446
AGTCCTGATTCCCCAACACCCGCAG	FM178253_14	13320.9	-38.018	-48.899
TGGCTCTCCCACCAGCTCTGCAGTC	FM178253_23	8677.44	16.1537	61.7233
GCGTTGCGACGGCCAAACGTTACTT	FM178253_25	4909.89	16.1601	16.4644
CGTCCCACAACCAATCAGAACCCTC	FM178253_4	12480.6	-57.5148	-70.6076
TAAGCCACTCTCCTCCCCAGCCCTC	FM178253_5	9266.11	-21.2101	38.1128
TGTATTGCCCGATCTCTGCTGCCTC	FM178253_8	7034.22	118.235	141.354
TATAATCCTGATGCCAGGTCTATAT	FM955882_24	4783.89	6.83146	13.3479
GATGCCAGGTCTATATACTATGAGG	FM955882_25	5764	-2.16248	-19.6305
CTCATCTTTTCCGTTGTGACTTTAA	FM955882_3	7900.78	42.2819	57.3398
ATGCTCATCTTTTCCGTTGTGACTT	FM955882_4	3802.56	29.1462	34.0659
TGCTCATCTTTTCCGTTGTGACTTT	FM955882_5	6597.56	12.3201	33.5941
GCTCATCTTTTCCGTTGTGACTTTA	FM955882_1	9546.67	33.177	9.67638
ATACCGTCAAGCTCCTACACGTAGG	FM955882_11	7901.22	6.64891	13.4137
ACGATACCGTCAAGCTCCTACACGT	FM955882_12	5412.22	3.12513	48.4554
CATGCTCATCTTTTCCGTTGTGACT	FM955882_2	6670.78	36.9583	32.3156
GAAATATACCCCTCGACTTGCATGT	FM955882_23	5157.33	52.0561	69.934
ACAGCACGTCCCAATGTCTCCGCCG	FN563239_18	6381.56	32.0942	51.897
CCAATGTCTCCGCCGGCTCCCGCCG	FN563239_19	7047	60.3501	55.9837
TGTGCCTCCACATGCTCACGCATTT	FN563239_2	6280.89	4.47029	83.212
GCAGGCCAGGCCTGGGTTCTTCCCG	FN563239_20	5838.56	-1.83261	-41.4642
CCCAATGTCTCCGCCGGCTCCCGCC	FN563239_22	13329.7	51.4033	27.0078
CCTCCACATGCTCACGCATTTCGCC	FN563239_25	27138.3	18.9056	9.3188
CCGGCTCCCGCCGCAAACCAACAGG	FN563239_5	14810.8	-16.6214	-21.5495
TGCCTCCACATGCTCACGCATTTCG	FN563239_6	10525.3	11.6376	24.3404
TCTCCGCCGGCTCCCGCCGCAAACC	FN563239_8	18199.5	29.1861	51.197
CGTCCCAATGTCTCCGCCGGCTCCC	FN563239_9	11794.8	25.5409	33.7057
TTTCCACCCAGCCCGATGCCGGACC	FN658637_18	27967.9	9.28719	38.1276
CTTTCCACCCAGCCCGATGCCGGAC	FN658637_22	11018.2	-2.5512	15.8792
ACTTTCCACCCAGCCCGATGCCGGA	FN658637_25	11601.2	34.0804	30.736
TTCCACCCAGCCCGATGCCGGACCA	FN658637_5	18971.8	11.1719	-18.4573
CCCAGCCCGATGCCGGACCAGATCA	FN658637_6	44760	-26.6191	-4.55675
CCACCCAGCCCGATGCCGGACCAGA	FN658637_9	42120.3	-16.1723	19.502
CACCCAGCCCGATGCCGGACCAGAT	FN658637_10	16920.7	-27.9082	-52.0977
CCAGCCCGATGCCGGACCAGATCAT	FN658637_11	7498.11	-27.0667	-38.5352
ACCCAGCCCGATGCCGGACCAGATC	FN658637_16	12814.4	-39.731	-13.9712
TCCACCCAGCCCGATGCCGGACCAG	FN658637_17	33763.8	-44.0854	-76.5882
CTCCTGTTGCCAGGATGGCGCACCG	FR687472_10	5612.56	-17.3195	6.55267
CTTTCCCGGATCTCTCCGGCTTATG	FR687472_11	6142.89	31.9771	38.3484
ATCTTTCCCGGATCTCTCCGGCTTA	FR687472_15	6851.56	46.7917	54.4552
ATAAATCTTTCCCGGATCTCTCCGG	FR687472_16	5627.56	10.3864	12.9753
ACCTCCTGTTGCCAGGATGGCGCAC	FR687472_20	6113.44	-9.9466	-7.34235
TGTCCGGGCCGAAGCCCTGACAAGC	FR687472_21	7335.78	24.0168	15.0764
CCCATCCGTATCAAACGCAGTTCCC	FR687472_26	10223.6	12.6244	-0.885984
TCCTGTTGCCAGGATGGCGCACCGG	FR687472_4	6032	3.76333	-13.1081
CCTCCTGTTGCCAGGATGGCGCACC	FR687472_5	7064.11	16.3012	33.6074
TCTTTCCCGGATCTCTCCGGCTTAT	FR687472_6	5316.11	44.9676	55.445
TTAACCCGTTGAGCTTCGTCCCAAC	GQ094355_3	4936.33	28.5917	29.3498
GCTATTAACCCGTTGAGCTTCGTCC	GQ094355_4	4641.33	42.3576	24.1145
ATTAACCCGTTGAGCTTCGTCCCAA	GQ094355_6	4767.11	5.29216	51.0462
TCTTTACTCGGAGACCTCATGGTCT	GQ094355_7	4349.33	14.8823	31.7241
CTATTAACCCGTTGAGCTTCGTCCC	GQ094355_8	4764.44	9.03092	-23.9337
TATTAACCCGTTGAGCTTCGTCCCA	GQ094355_9	4332	16.2781	43.5481
CCTCATGGTCTTCGAGCACATTTGG	GQ094355_13	4693.67	-6.24405	-22.8561
CATGGTCTTCGAGCACATTTGGTAT	GQ094355_17	4275.56	-23.491	-52.9371
TTTACTCGGAGACCTCATGGTCTTC	GQ094355_18	4219.78	-33.9283	-22.0593
ACCTCATGGTCTTCGAGCACATTTG	GQ094355_2	4789.22	7.77223	-1.41527
GAAGCTGGACGATCCCTCAGCGATC	GQ263306_13	11595.9	16.807	-5.26179
GCTCCACCGGCTTGCCGCCCGACCG	GQ263306_15	18203.8	13.9446	3.19994
TTCACCCCATGTCTCAGCTCCACCG	GQ263306_16	16338.9	65.5943	67.3606
CAACCCGACCTTCCTCGTCACACCG	GQ263306_18	36654.8	43.3175	38.7736
CAAATAGCTACTCAGAAGCTGGACG	GQ263306_21	31383.9	-19.1938	-34.2157
TAAACCCACCAACCCGACCTTCCTC	GQ263306_24	16839.8	103.87	100.342
ACGACTTCACCCCATGTCTCAGCTC	GQ263306_26	9320.44	73.6339	69.6692
CCCGACCTTCCTCGTCACACCGGCG	GQ263306_4	16379.7	25.6525	44.4948
CATCTGTCTCCCCGCTGTTTCGTGC	GQ263306_5	10074.1	82.7124	100.045
CTCCCCGCTGTTTCGTGCCCCAGCG	GQ263306_9	24959.8	76.1088	112.132
CAGACGCTCCTGCACTGCCGTTCTC	GQ280416_1	11336.4	30.3846	46.1347
CGACCCTACCGACGGGCATTGGGTT	GQ280416_10	18973.1	-5.49885	9.48816
GTAGTAGTGACGGGGATGTGTACAA	GQ280416_13	5479.44	-64.5434	-26.0265
ATTCCAGCGTCTTCTGGCACCAGTC	GQ280416_2	4733.33	-84.5227	-103.356
ACGGTTGGCCACGAACCTCACACCG	GQ280416_21	6465.67	-86.1492	-115.521
GCAACCATCAACGACCCTACCGACG	GQ280416_26	6509.33	-48.6859	-53.037
AGTGAGAAAGCCTCAGTGACCATTC	GQ280416_3	12815.4	-72.2528	-74.4156
CCCCGGCGCCCCCACCCTGAAATTC	GQ280416_4	28778.2	-57.7067	-32.5515
CCGGGCGCGAGCGAGAGCTTCAGTC	GQ280416_5	21885.3	52.4931	25.9949
TTCAGTCTTCGAGGCCAGTGAGAAA	GQ280416_8	10460.2	-62.9414	-70.4477
CCTTAAGCGGGTGGCTTCAATGAGG	GQ284383_1	5363.44	-18.3511	-16.7968
ACCTTAAGCGGGTGGCTTCAATGAG	GQ284383_12	4907.67	2.71479	4.02675
TTTAGGGCTGCCCTTGTACGAACTT	GQ284383_15	5237.11	31.7955	76.7455
TTAGGGCTGCCCTTGTACGAACTTC	GQ284383_2	5559.11	58.1393	50.6542
AGCGGGTGGCTTCAATGAGGTTACC	GQ284383_23	4888.89	-19.53	-19.5598
TTTTAGGGCTGCCCTTGTACGAACT	GQ284383_3	5522.11	16.0475	72.0933
CTTGTACGAACTTCCCCCCATTCAT	GQ284383_4	6221.89	108.526	101.474
AGGGCTGCCCTTGTACGAACTTCCC	GQ284383_5	5446.33	18.3114	55.72
GAACTTCCCCCCATTCATTCTGTCC	GQ284383_6	48916.4	128.187	164.27
TAGGGCTGCCCTTGTACGAACTTCC	GQ284383_7	5715.89	5.83064	32.5823
GCGCCACCAAAGCTCTAAGAGCCCC	GQ388939_8	10815.6	17.6187	31.4029
CCACCAAAGCTCTAAGAGCCCCGAC	GQ388939_1	10708.4	15.4349	-31.429
ATATCGGCTCATCCACTCGCGCGAG	GQ388939_19	6580.78	-9.49988	22.5536
AATCAGATATCGGCTCATCCACTCG	GQ388939_21	4558.78	19.5154	14.4445
TCAGATATCGGCTCATCCACTCGCG	GQ388939_24	4796.33	-5.28611	33.026
AGATATCGGCTCATCCACTCGCGCG	GQ388939_25	14118.6	0.322916	-12.8911
GATATCGGCTCATCCACTCGCGCGA	GQ388939_26	5606	-2.11116	-9.61133
GCCACCAAAGCTCTAAGAGCCCCGA	GQ388939_4	18459	-19.1321	-22.807
CGCCACCAAAGCTCTAAGAGCCCCG	GQ388939_5	25837.7	-25.443	-39.3155
CCAAAGCTCTAAGAGCCCCGACAGC	GQ388939_6	10115.8	-38.903	-12.503
GGTATTGCTACCCGTCCTGCCCCTA	GQ397099_1	6431.44	62.1113	77.8632
TATTGCTACCCGTCCTGCCCCTAGA	GQ397099_10	10958	48.4697	115.884
CTACCCGTCCTGCCCCTAGACTGGC	GQ397099_15	16425.3	49.1296	86.4395
GTATTGCTACCCGTCCTGCCCCTAG	GQ397099_19	8356.44	52.3772	63.1871
AGGTATTGCTACCCGTCCTGCCCCT	GQ397099_2	6366.44	65.9887	73.9844
GCTACCCGTCCTGCCCCTAGACTGG	GQ397099_20	17067.3	48.9236	30.539
TTGCTACCCGTCCTGCCCCTAGACT	GQ397099_22	15323.2	84.661	113.572
TGCTACCCGTCCTGCCCCTAGACTG	GQ397099_3	15430.8	64.4932	58.6076
TACCCGTCCTGCCCCTAGACTGGCA	GQ397099_5	16679.3	45.169	11.8731
ATTGCTACCCGTCCTGCCCCTAGAC	GQ397099_7	25754.7	72.7062	128.634
AAGATCATCGCCAGCCGTCCAGCAA	Gq398061_12	5599.11	-48.3374	-48.5355
GACCCGAAAGCCACTCGGAAAACCA	Gq398061_20	8079.22	-41.33	16.6
ATACCCAATATGACCGTTGAGACCA	Gq398061_21	9851.89	-63.818	-65.5809
AAGACAAAGGAAAGCCACCGACAAG	Gq398061_22	6614	-70.398	-17.6867
CCAGCAAATGAGGATCTGATACCCA	Gq398061_23	6087.33	-63.6163	-95.4389
CCAGTCACGAAGAGAATTTCATGGT	Gq398061_24	6947	-60.2038	-29.1618
GCTTTTCCTCGGTTATTCCATTTAG	Gq398061_3	7291.67	-61.7381	-34.7741
GACCGTTGAGACCATCTAGCAACAG	Gq398061_4	8278.67	12.6399	61.6261
TCTTCAAGACAAAGGAAAGCCACCG	Gq398061_6	5856.11	-17.1879	23.709
ACCCGAAAGCCACTCGGAAAACCAA	Gq398061_7	8805.89	-30.8721	-2.36129
GCCCCTCACCCCGAAGGGGTCAGGC	GQ903463_10	45987.6	-10.568	-21.0509
GGCGCCCGTAATCGCGCCCCGCTGC	GQ903463_16	7674.78	32.695	11.9675
GGCCCGCCGGTAGCCCGGGCCTTTT	GQ903463_2	12500.2	19.5592	-6.38384
CGCCCCTCACCCCGAAGGGGTCAGG	GQ903463_20	65125.6	0.145167	12.3284
CCCCGCCCCTCACCCCGAAGGGGTC	GQ903463_23	39286.3	92.9878	90.0032
CCCAGTGTGGCGCCCGTAATCGCGC	GQ903463_3	10119.1	14.7894	33.057
CGGCGCGGGCAGTTCCTCTTCGAGA	GQ903463_4	5135.22	6.47332	14.8057
GTCCCAGTGTGGCGCCCGTAATCGC	GQ903463_6	7620.78	6.81383	6.28117
CCCGCCGGTAGCCCGGGCCTTTTGG	GQ903463_7	7491.22	8.62703	-16.8361
CCGCCGGTAGCCCGGGCCTTTTGGG	GQ903463_9	5987.22	-5.03495	10.4899
CCGCTGCCTCCCCGTCGCCGGGCTT	GU113033_21	24561.5	92.4173	112.755
CCCGGCCGGCATACCGCGCGCGCTA	GU113033_24	6490.89	24.1078	10.2241
GTCTCTGCGGCCCCGCTGTTTGCTA	GU113033_25	5270.89	48.8965	73.8537
ACTAGTCTCTGCGGCCCCGCTGTTT	GU113033_26	5578.22	37.7226	71.0389
CGCGCTACCGCCCGCACGGACTGAA	GU113033_8	8537.11	-3.23649	7.92171
TACTCCAGGCCCTTCGGGTGTTACA	GU113033_10	5745	1.75129	28.8185
GACTAGTCTCTGCGGCCCCGCTGTT	GU113033_12	5406.44	35.9808	50.1716
CATACCGCGCGCGCTACCGCCCGCA	GU113033_15	6371.89	45.0061	54.0938
GGGCTTCCCGCTCTCTAGTCCCTCA	GU113033_17	10534.4	91.9405	80.648
CTCCTCTCCCAGCGCATTCCTGCTT	GU113033_20	22298.5	109.919	86.6102
CCCCGCGCGGCCGTCTCACTAGAGT	GU113051_11	8044.44	-3.99154	-33.2668
CCCGGCCCGGTACCGATCATCGTCT	GU113051_12	8870.89	39.4461	55.9385
CTGTGCCACCTACTCATAAGGGCCA	GU113051_14	7480.22	21.3413	21.0905
CACGCGCCCTACTGTGCCACCTACT	GU113051_21	22301.9	66.4454	70.7603
GTCCTCCCCGGCCCGGTACCGATCA	GU113051_22	34769.3	75.6176	69.594
CCGTGCCCCGCGCGGCCGTCTCACT	GU113051_23	11630.7	16.2386	13.1725
CGCGCCCTACTGTGCCACCTACTCA	GU113051_24	18353.1	65.9599	49.8684
TCGTCCTCCCCGGCCCGGTACCGAT	GU113051_25	28763.7	56.3982	52.0833
GCGCCCTACTGTGCCACCTACTCAT	GU113051_26	12992	37.508	50.941
TCCCCGGCCCGGTACCGATCATCGT	GU113051_9	15192.6	-32.4184	-45.7446
GCTTCGTTCACGAACCAAGGTTTAT	GU139697_26	4976.11	-10.2676	-30.8093
GCCTTAAGATATTGGCATCCTGTTG	GU139697_3	5523.33	-17.8648	-28.0671
CGCCTTAAGATATTGGCATCCTGTT	GU139697_4	5496.78	3.70777	-46.7492
TCAGCTTCGTTCACGAACCAAGGTT	GU139697_5	4011.33	-30.1104	-23.499
TGATTCGCCTTAAGATATTGGCATC	GU139697_7	4997.56	-2.1892	-47.9723
ATCCGAACTGTGATTCGCCTTAAGA	GU139697_8	5613.67	-5.24353	-8.04955
CGATCCGAACTGTGATTCGCCTTAA	GU139697_1	4866.44	-27.3737	-50.0226
TTCGCCTTAAGATATTGGCATCCTG	GU139697_15	4789.67	-16.4971	-56.7952
CCTTAAGATATTGGCATCCTGTTGC	GU139697_2	6236.11	-35.459	-67.8015
GTTCACGAACCAAGGTTTATTCCCG	GU139697_22	6759.22	-41.7827	-46.8
GGCCCGGGGTGGTCGTTGCCAACCT	GU214590_6	6273.44	-1.90704	40.0883
CCCCTTCCGAAGTCGAGGTTTGAAG	GU214590_1	15797.2	-19.5526	-23.8063
CACCCCTTCCGAAGTCGAGGTTTGA	GU214590_12	19744.5	-47.9777	-39.8605
CCGGGGTGGTCGTTGCCAACCTCCC	GU214590_14	5257.67	-35.6047	-14.5159
GCCCGGGGTGGTCGTTGCCAACCTC	GU214590_15	13200.7	28.1046	54.7232
ACACCCCTTCCGAAGTCGAGGTTTG	GU214590_16	21849	26.4247	48.4845
CCCTTCCGAAGTCGAGGTTTGAAGC	GU214590_2	9475.11	-19.2261	-14.1472
CGGCCCGGGGTGGTCGTTGCCAACC	GU214590_20	7329.11	-13.5276	20.0004
CCGGCCCGGGGTGGTCGTTGCCAAC	GU214590_21	5390.22	-40.9942	1.90986
ACCCCTTCCGAAGTCGAGGTTTGAA	GU214590_5	13637.1	-30.5166	-25.9223
TGCTCCCCTGCCTTTCAGCAAGGGT	GU479755_18	19905.8	-22.0759	17.7188
GAAAAGGCCCGGCCGGACAGTCCCC	GU479755_2	6759.78	-16.245	-7.73454
CCGCAGGCTCCCGGATAAACACACA	GU479755_20	6549.11	-10.9411	-31.5672
TTTACCTCTCAGCAGATAAACCACA	GU479755_21	16249.6	4.28882	-5.93273
CTCGCCCTCCCTTCTTCAATTTACA	GU479755_22	26634.2	-4.65253	30.9206
GTAGTTCACGCGATTCCTAGCTTCT	GU479755_23	4521	141.111	129.763
TCAGCAAGGGTCCGGACTATATCTT	GU479755_3	4732.22	-13.4435	26.5989
CCTATTATAAATGCTCCCCTGCCTT	GU479755_5	5460.22	-27.36	-24.1284
CAATTTGAGGGTCTCGCCCTCCCTT	GU479755_6	5826.33	59.994	45.313
CCGCCCAGCCAGGCCCTCGGTTCAA	GU479755_8	17265.2	24.4317	46.2285
TGCCAAGCTCCCCTCGCCAGTCCGA	GU825301_1	15574.8	-22.993	-72.2847
CTCCCCTCGCCAGTCCGAAGGCATC	GU825301_2	32817	9.17743	1.78546
GTCGGTGCCAAGCTCCCCTCGCCAG	GU825301_20	7107.44	-30.6768	-29.1386
CCAAGCTCCCCTCGCCAGTCCGAAG	GU825301_21	17075.5	-23.9438	-63.5405
GGTGCCAAGCTCCCCTCGCCAGTCC	GU825301_25	8440.33	18.4915	34.1282
GTGCCAAGCTCCCCTCGCCAGTCCG	GU825301_26	9114.67	-10.0747	19.8421
TTACCTCCTCTCATTGACCGAGTTT	GU825301_3	6654.33	1.31255	37.0938
ACTTTTACCTCCTCTCATTGACCGA	GU825301_6	13707.6	-42.4461	-34.6954
GCTCCCCTCGCCAGTCCGAAGGCAT	GU825301_7	41059.2	-21.1596	-20.8642
GCCAAGCTCCCCTCGCCAGTCCGAA	GU825301_8	26322.7	-10.7423	-16.3674
CAACCTTTCGGCCAATAGGAACCCT	GU938869_20	7284.33	47.6364	19.6662
GGCCCCACACCGATATTTCTTGTCA	GU938869_21	20031.5	-34.2453	-46.3699
GGTTTCACAAAGGCCCCACCAACCT	GU938869_25	7213	23.9341	-4.38193
AGCCCCGATTCGTGTCAAGCTTACT	GU938869_26	9763.22	16.746	15.2392
CCCCAGAACCGAAGTTCTAAGGAAC	GU938869_3	11061.1	-10.8206	-14.7801
CAGGTTTCACAAAGGCCCCACCAAC	GU938869_11	6898.56	-57.7344	-67.5167
TCACAAAGGCCCCACCAACCTTTCG	GU938869_12	10418.9	2.4185	-35.5692
GAAGCATGAGCCCCGATTCGTGTCA	GU938869_17	5234	-6.50164	-26.5685
GATGACCTACCCCTACTAGGAATTC	GU938869_18	24410.3	-35.484	-50.55
GGCCCCACCAACCTTTCGGCCAATA	GU938869_19	40140.1	-61.4401	-29.7092
GCACCACAACTCCCGCCACCTGCTG	GU997633_17	13742	-53.2093	-45.8606
CCCACTGTCCTCTAACCTGCAACAA	GU997633_23	19034.7	92.4073	109.954
CACCCACTGTCCTCTAACCTGCAAC	GU997633_4	22580.9	29.2084	13.3724
TCCCGCCACCTGCTGAGGGTGTAAC	GU997633_7	20236.5	44.3671	66.8424
TAACCTGCAACAACTTAAGAATCCC	GU997633_9	5030.89	-40.3893	-0.187207
CAACTCCCGCCACCTGCTGAGGGTG	GU997633_1	28378.5	-13.8155	-5.60353
GACGCACCACAACTCCCGCCACCTG	GU997633_10	16101.9	-60.7474	-55.976
ACACCCACTGTCCTCTAACCTGCAA	GU997633_11	17526	7.23791	11.0952
AGTCAACCCCTATGTGTATAAGAGC	GU997633_13	9967.11	-6.6697	25.0089
ATCCCCAGGAGAGGCGGGAAGGCCC	GU997633_15	8572.33	-27.4978	-19.0206
GTCTCAACCATAAACGATGCCGACC	H0799977_12	4772.11	-2.28156	73.3421
TGGATTTATGAAAGACGAACAACTG	H0799977_13	4886.22	-5.92009	-15.9378
TTGCTTATAGGACTCCGCCGGCACC	H0799977_14	4917.44	-34.6557	-18.9241
GCTTATAGGACTCCGCCGGCACCTT	H0799977_15	4553.33	-7.4055	3.02638
GGATGTTGCTTATAGGACTCCGCCG	H0799977_16	5414.78	-0.0429079	-37.6164
TACCGTCCTAGTCTCAACCATAAAC	H0799977_17	5821.67	-20.0362	-45.049
CGGAGCACGACCGGCCAGTTAAGGC	H0799977_21	6172.78	-16.2569	-1.72342
GGACTCCGCCGGCACCTTATGAGAA	H0799977_22	6601.78	-59.3408	-23.2066
GGGGCTCGAAGACGATCAGATACCG	H0799977_25	5611.44	-23.8696	-33.7145
GGATTCCGGTCCTATTGTGTTGGCC	H0799977_4	5312.78	-55.819	-61.5731
CAAACATGTGTTCGAAAGCATTATC	HM030743_1	5317.67	3.51222	-2.92335
CGTCCTATCTCTAGGAGTGTCAGGA	HM030743_13	5914.22	-40.2566	-102.092
AGGAGTGTCAGGAGATGTCAAGACC	HM030743_15	6229.44	-45.6621	-58.7834
GTGTTCGAAAGCATTATCCGGTATT	HM030743_16	13422.1	-20.2826	-25.0342
TATCTCTAGGAGTGTCAGGAGATGT	HM030743_17	14383.8	-32.4962	-81.4492
CTATCTCTAGGAGTGTCAGGAGATG	HM030743_19	4772.56	-40.3161	-59.4813
CTTTCAGCTTTCAAACATGTGTTCG	HM030743_20	4784.22	0.0848913	-12.8884
GTCCTATCTCTAGGAGTGTCAGGAG	HM030743_21	5702	-24.4914	-65.2775
TCTAGGAGTGTCAGGAGATGTCAAG	HM030743_22	5734	-23.6063	-50.0136
TTCGAAAGCATTATCCGGTATTAGC	HM030743_3	5043.11	29.6876	8.47998
TCGCCCTCGCGGTCTCGCTGCCCAC	HM069115_26	10800.4	83.3282	77.1803
AAGGGAAAACCACATCTCTCTGGCT	HM069115_7	5218.89	32.9117	8.02756
CTCTTGGTTCCCCAGTCGCTGACCC	HM069115_8	6934	40.4685	56.2284
GAAAACCACATCTCTCTGGCTAGCC	HM069115_1	5723.22	24.528	3.60452
AAGGATAAAATCCTTCAAGCTTGCT	HM069115_11	5691	33.2726	45.0054
ACCACATCTCTCTGGCTAGCCGGGC	HM069115_12	6615.22	-10.344	0.495362
AAACCACATCTCTCTGGCTAGCCGG	HM069115_13	7364.67	18.2728	-38.8645
TCTTGGTTCCCCAGTCGCTGACCCT	HM069115_15	7167.67	-6.3666	8.08518
TCTTTGAAGCGCTTCTTGATCTTCT	HM069115_16	4659.11	52.4391	57.6067
CCACATCTCTCTGGCTAGCCGGGCA	HM069115_19	8668.89	63.8737	36.4951
CACGTAACAACGAAAGCAACGTTCG	HM135523_12	5163.67	-29.5832	-15.5364
TTTCTCCTCCGAATGCGACCTTCAA	HM135523_13	5785.89	-44.0331	-26.0852
CGACCTTCAACACGTAACAACGAAA	HM135523_2	5726.89	31.9353	14.7863
CAACGGCGTGGAACACCCCGAGTAA	HM135523_21	5462.89	-41.0789	-33.9558
CTCAGCCCCTGATCATCACATATTT	HM135523_24	8243.33	-49.7511	-76.4462
TGAACCAAAGCATGTCTTAGCAACA	HM135523_25	3597.56	-13.2861	8.44062
TCTCCTCCGAATGCGACCTTCAACA	HM135523_26	6291.78	-26.8278	-36.2531
GAATGCGACCTTCAACACGTAACAA	HM135523_5	5345.78	-8.45971	9.70367
TCAGCCCCTGATCATCACATATTTT	HM135523_8	7915.67	-29.6851	-42.6409
TTGGTCTCCTACATAAGATCACCAA	HM135523_9	4225.78	13.945	12.498
TTGGCCACAACCTCAGCGAGGTCGT	HM269972_1	5007	2.00262	-22.6677
CAACCTCAGCGAGGTCGTGGTCTTA	HM269972_11	6359.44	-20.5763	-35.1081
CACCTAACCACAGATTCCCCGAAGG	HM269972_13	8887.22	21.4854	10.6231
GCCACAACCTCAGCGAGGTCGTGGT	HM269972_16	8693.56	-43.381	-7.30205
CAGGCTCATCCCTAAGCGCAAACTT	HM269972_24	5924.11	6.59795	-14.2911
CTTTGGCCACAACCTCAGCGAGGTC	HM269972_5	4557.22	7.37999	-0.101119
TGCTTTGGCCACAACCTCAGCGAGG	HM269972_6	5371	-12.7198	-31.527
CTGCTTTGGCCACAACCTCAGCGAG	HM269972_7	5577.33	-19.3236	-8.95251
TGGCCACAACCTCAGCGAGGTCGTG	HM269972_8	5435.56	-40.6733	-14.1985
GTCTGCTTTGGCCACAACCTCAGCG	HM269972_9	6883.22	-1.28166	-26.3877
TTACAACCCCGAAGGCCGTCATCCC	HM438557_2	9958	23.7673	60.271
TACAACCCCGAAGGCCGTCATCCCT	HM438557_23	9357.56	14.2431	-2.65784
CAACCCCGAAGGCCGTCATCCCTCA	HM438557_5	29579.5	45.0704	116.139
TTTACAACCCCGAAGGCCGTCATCC	HM438557_6	12189	21.7499	-13.6258
ACAACCCCGAAGGCCGTCATCCCTC	HM438557_8	13842.7	27.6842	59.3977
AACCCCGAAGGCCGTCATCCCTCAC	HM438557_9	11566.4	42.5829	122.15
ACCCCGAAGGCCGTCATCCCTCACG	HM438557_10	10331.6	7.79407	51.9275
AAAGAGGTTTACAACCCCGAAGGCC	HM438557_16	9921.89	-31.9292	-55.1769
AGGTTTACAACCCCGAAGGCCGTCA	HM438557_17	6337.44	-39.8888	-43.1199
CCCCGAAGGCCGTCATCCCTCACGC	HM438557_19	11011.9	-4.25951	133.292
ACTAAGATCAAGGGTTCCCCTCGTT	HM475288_11	5506.78	-8.66794	-26.2444
CCATGCACCGCTGGCCCATCTGTAA	HM475288_13	8129	-9.21467	25.6926
GGGTTCCCCTCGTTGCGGGCCTTAA	HM475288_17	9459.44	12.0329	-19.0396
AGTCCGATCGGGGCCGCCCGCGACA	HM475288_20	5993	0.230724	-55.0266
GTGATAGCCGAACGGAAACCATATT	HM475288_25	4863.44	-26.3231	-17.4839
TCTCGCGCCATGCACCGCTGGCCCA	HM475288_26	5671.33	6.92987	11.8397
CCTAGTCCGATCGGGGCCGCCCGCG	HM475288_5	5843.44	16.3349	-55.5109
CACCTTCCTAGTCCGATCGGGGCCG	HM475288_7	10948.8	-15.3204	-36.3484
GGCCCCGCACACAGGCTCTGGGCCG	HM475288_8	11708.4	-32.0203	-56.1274
CCGGACGCGTGCGAGTCAGCCTCCG	HM475288_9	5700.22	-20.3965	-65.9912
GTTGCCAGTCCTAACCTACTGATCC	HM623313_1	4923.78	-17.6356	-17.4412
AGAGCCGCCCTTCATTGTTATTTCT	HM623313_11	7533.22	18.2727	28.7911
CAAAAGAGCCGCCCTTCATTGTTAT	HM623313_15	5655.33	52.5367	55.3226
CCCAAAAGAGCCGCCCTTCATTGTT	HM623313_2	6508.67	20.1199	33.8705
GAGCCGCCCTTCATTGTTATTTCTG	HM623313_23	9479.22	7.16496	45.0779
CGACCGAAGCCACCCATAGCATAAC	HM623313_26	6016.89	8.01752	-33.0831
GCCGCCCTTCATTGTTATTTCTGTT	HM623313_3	19180.5	-54.4087	-55.5136
ACCGAAGCCACCCATAGCATAACCA	HM623313_5	6330.44	104.693	103.712
AGACCCAAAAGAGCCGCCCTTCATT	HM623313_6	10430.8	37.5419	14.8296
AGCCGCCCTTCATTGTTATTTCTGT	HM623313_8	14209	35.7185	93.1673
GTAACCCCGGACCTTGTTCTTCCCT	HM844256_1	8459.89	43.3067	5.6295
AAGTAACCCCGGACCTTGTTCTTCC	HM844256_10	7438.22	54.1675	49.3893
AACCCCGGACCTTGTTCTTCCCTAA	HM844256_13	18411	82.9948	51.0082
TAACCCCGGACCTTGTTCTTCCCTA	HM844256_19	12451.8	75.1159	56.3565
ACCCCGGACCTTGTTCTTCCCTAAC	HM844256_21	15352.4	61.8121	33.9511
CAAGCTCCTTAAAAGTTCGCTCGAC	HM844256_23	5661.56	9.35696	-9.12623
ACCGTCAAGGTACGGGCAAGTAACC	HM844256_25	6323.11	-17.8754	-46.806
CCCCGGACCTTGTTCTTCCCTAACA	HM844256_26	9052	44.1454	49.4201
AGGTACGGGCAAGTAACCCCGGACC	HM844256_4	6406.56	-0.50608	-47.5159
CCGTCAAGGTACGGGCAAGTAACCC	HM844256_6	6010.11	3.0101	-51.5536
TAGGTTACGACGGACTCCTTGAACA	HQ219413_20	4652.67	-11.3297	6.87253
ACTTGATTTTCCGCGCTGACGCACA	HQ219413_22	4929.11	7.47289	45.9201
CTTGAACAGCAGAATAAACCAGACA	HQ219413_23	5626.67	11.9079	-7.93514
TTCCGCGCTGACGCACAGTCCAAAA	HQ219413_4	6079.89	-5.91489	-28.2988
GTTGGTAGGTTACGACGGACTCCTT	HQ219413_6	6040.11	7.08132	8.69386
TTTCCGCGCTGACGCACAGTCCAAA	HQ219413_8	6290.11	-26.4051	19.2699
TTTTCCGCGCTGACGCACAGTCCAA	HQ219413_11	5380.44	69.9271	89.4105
CCCAGCCAGGACCTTAAGACCAGGT	HQ219413_13	8506.33	-9.3453	15.9303
GCCAGGACCTTAAGACCAGGTGAGT	HQ219413_16	6615.33	-57.2297	-77.6979
AGTTGGTAGGTTACGACGGACTCCT	HQ219413_19	5222.44	-57.0292	-57.5501
CGACGGGTACGCCCACGCAGGACAG	HQ219416_1	8081.78	-15.2619	-21.9423
CATCAAGCCCACACTATTTAGCAGG	HQ219416_10	23407.3	-24.2401	-36.7319
GTCTCAACACACATCAAGCCCACAC	HQ219416_11	35593.2	-13.1259	21.0673
GGTACGCCCACGCAGGACAGCACGA	HQ219416_12	6850	37.8575	27.267
ACAGCACGAACGCGAGGGCCGCCCG	HQ219416_19	5939.22	-39.837	-6.66056
ACCTCTGACAATTAAATCCCCGATC	HQ219416_21	34417.6	-36.2212	-16.1449
ACCATCGTCTGCATAAAGCAATACG	HQ219416_23	20693.5	13.7881	-1.00835
GAAGACACAAGCCCCTGTATTGTTA	HQ219416_3	5903.22	-10.103	-44.1582
AGACCCAATTAAGACACCCAGACGC	HQ219416_5	26078.7	-26.1995	-3.51351
CAGCACGAACGCGAGGGCCGCCCGC	HQ219416_7	12572.2	-31.4284	-68.1129
CTCAGTTGCCCTCGGGTTAAGCTAC	HQ230117_1	6983.44	4.45096	42.4372
TCCTACCGTGGTAAGCGCCCTCCCT	HQ230117_13	6902.22	66.5178	96.8166
TCCCTCAGTTGCCCTCGGGTTAAGC	HQ230117_14	6224.78	35.2133	42.8152
CAGTTGCCCTCGGGTTAAGCTACCT	HQ230117_15	6219.22	13.7511	54.5108
GACAACCGTTTCTTCCCGGACAAAA	HQ230117_17	5885.67	29.2102	-2.67205
CTTCCGGTACCGTCATTAGCCATCT	HQ230117_18	5400.67	32.5457	50.7848
CTCCCTCAGTTGCCCTCGGGTTAAG	HQ230117_24	9276.11	-0.844342	-16.2424
CCTACCGTGGTAAGCGCCCTCCCTC	HQ230117_3	7850	65.0243	78.7018
CCCTCAGTTGCCCTCGGGTTAAGCT	HQ230117_8	6743.67	-19.2328	16.181
TCAGTTGCCCTCGGGTTAAGCTACC	HQ230117_9	8289.78	5.75457	-11.6518
CAGCCCGCCCCAGTGCCCCGTTAGC	HQ256548_10	38216.3	-2.93668	-28.5956
GTGCCCCGTTAGCCCACACCCGGGA	HQ256548_15	20678.9	128.505	88.8605
CCGTTAGCCCACACCCGGGAGTGGA	HQ256548_18	17572.8	-0.855556	-23.5608
GCCCACACCCGGGAGTGGAGGAAGC	HQ256548_19	24424.5	-45.875	-69.3457
AGGCGTGGGGACCCCACCCCGCTCG	HQ256548_2	7129.22	-81.1451	-127.297
CAGTGCCCCGTTAGCCCACACCCGG	HQ256548_21	19402.7	-18.6889	4.06582
CCACCCCGCTCGGCAATGCAAAAGC	HQ256548_22	55116.4	44.2383	6.17533
GCCCCGTTAGCCCACACCCGGGAGT	HQ256548_3	37177.2	13.2748	-10.6986
ACTTCAAACGAACAAGGGCTCGTCT	HQ256548_8	7502.22	12.0853	-32.0341
CCTCCTTCATTCAAGGCCCTGCAAG	HQ256548_9	5814.44	-18.4233	-54.5036
GGAACCCACCGAAGCGGAAACCCCG	HQ397098_9	8679.44	-29.9099	-49.7088
AACCCACCGAAGCGGAAACCCCGTT	HQ397098_11	23390.8	-18.0653	-1.16649
GCCCCTCCCATGGCGATGCAATCTT	HQ397098_12	31180.3	17.9173	7.53281
AAGGTGGATCTCTCCACCCGCGACG	HQ397098_13	24193.2	-9.74086	-0.625982
ACCCACCGAAGCGGAAACCCCGTTC	HQ397098_15	17222.3	-32.959	-36.9105
GGGCCCCTCCCATGGCGATGCAATC	HQ397098_23	11622.3	7.4548	53.0039
GCGATGCAATCTTTGTCCCGCAGGA	HQ397098_24	6695.22	-50.5589	-45.3012
CCCCTCCCATGGCGATGCAATCTTT	HQ397098_26	44731.3	-4.17905	-4.02651
GAACCCACCGAAGCGGAAACCCCGT	HQ397098_4	19935.3	-43.6148	-84.7934
GAAAGGTGGATCTCTCCACCCGCGA	HQ397098_7	6028	-25.2255	-62.4243
CTGTAAGTGACAGCCTAAACCGTCT	HQ397573_1	4866.56	5.99037	-43.6598
ATCTGTAAGTGACAGCCTAAACCGT	HQ397573_10	5036.11	13.5368	-21.9807
CAGCTTTCCTACATGAGTAGAAAAG	HQ397573_16	5671.11	-32.3034	-46.8893
TAAGTGACAGCCTAAACCGTCTTTC	HQ397573_2	4733.11	3.94161	-28.6365
TTCAGCTTTCCTACATGAGTAGAAA	HQ397573_20	5266.67	-22.0756	-28.0416
TTTCAGCTTTCCTACATGAGTAGAA	HQ397573_21	4503	3.39413	-17.582
TCTGTCCCCGAAGGGGAACGTCCTA	HQ397573_24	6912.22	-5.32943	-28.7553
CTTTCAGCTTTCCTACATGAGTAGA	HQ397573_25	5343.78	-31.2727	-31.8465
GTAAGTGACAGCCTAAACCGTCTTT	HQ397573_3	5412.89	-2.11411	-27.4688
TCTGTAAGTGACAGCCTAAACCGTC	HQ397573_9	4555.33	19.347	-2.98495
TTTCGAGCTTATGCGGTATTGTCCC	HQ597757_12	4669.44	13.4783	-33.7781
CCACTGCCGTTGAGAAGCCGTTCGA	HQ597757_15	7832.33	-17.1885	9.22978
CCCAGTTTCCCAGGGGTATTCCCCA	HQ597757_18	7128	-44.6825	-15.027
TCACTCAGTATTCGGCGCACCCTCC	HQ597757_19	5263.89	2.16904	29.3794
CCAGTTTCCCAGGGGTATTCCCCAC	HQ597757_21	5450.11	4.05624	0.32094
TGCGAGTGCCGCCTTGCGGCATGGC	HQ597757_22	5183.22	-11.0487	-7.7351
CGAGTGCCGCCTTGCGGCATGGCAA	HQ597757_23	5913.78	-24.5851	-21.3021
TGCGGTATTGTCCCCAGTTTCCCAG	HQ597757_6	4866.56	-36.373	-27.5829
CCAGCGCATTGCTGCTTTCCTCTTT	HQ597757_7	3954	3.64532	6.71218
GCGGCATGGCAACACAGGACAAGGG	HQ597757_8	5821.67	-0.656645	13.0078
GTGCAATACACGTCACCTGAAAAGT	HQ599454_11	5014.44	-51.3934	-28.5441
ACACAGGCCGTCTACAAATCGCTCT	HQ599454_12	7198.44	-66.2404	-63.157
ACCTGAAAAGTGTAGAAAGAGCTCT	HQ599454_13	4998.56	-37.7931	-20.403
CTACAAATCGCTCTGTAGCAGCTCT	HQ599454_14	12328.8	-62.1114	-78.6838
GTCTACAAATCGCTCTGTAGCAGCT	HQ599454_18	19516.3	-45.2653	-20.7077
TAGCATAGTATTTCTACCGTAGCCT	HQ599454_19	4605.44	-32.8015	-21.4085
AACACGCATTACCATGCTTGAACCT	HQ599454_20	7983.56	-7.55394	-11.5499
TCTGTGTTACGAGATGCCCGACTAT	HQ599454_23	5283.56	-19.7182	-13.538
CGGCATAACATCTGTGTTACGAGAT	HQ599454_24	6712.56	-39.4489	-32.9814
GGCAGCCACCCTTTCGAGTGGGAAT	HQ599454_26	7617.22	-14.2255	1.73985
GATGGCTCTACTCCCAATCCATCAC	HQ645153_8	7458.11	6.79476	31.4294
TTTCGGAGCAGTTATCCCGTCGGCG	HQ645153_10	5394.33	-64.9532	-46.4662
TCCAGCAACGCGCCCAGCGCGCCGC	HQ645153_11	5529.78	-43.0037	-31.8201
GCTCCGCAGCCCACCTCCAGATGGC	HQ645153_12	8511.67	-58.9908	-44.4085
CCTGCACCCAGGTTTCCCCAAGCAC	HQ645153_14	7480.44	13.0565	-0.96436
TGCAAGTTACCCCATCAGCCCGAAA	HQ645153_19	6285.78	48.3277	63.6056
TCGCTCCGCAGCCCACCTCCAGATG	HQ645153_2	6498.89	42.1417	1.948
CTGCCTCGCCATGTGTTAGCATTGG	HQ645153_26	5997.78	1.49547	11.1504
CGACGTCCCGGCCAATAGCAGCCTA	HQ645153_4	10503.8	-41.8861	-12.6561
CGCAGCCCACCTCCAGATGGCTCTA	HQ645153_7	18781.8	-6.80674	-4.0224
CAGTCGCGTTCCGCTGAAGTTTCCC	HQ674819_1	5364	22.4932	-0.775151
ACTGAAGGTAGTACACAGGCCTTCA	HQ674819_10	4960.78	17.9563	-6.87058
CAGGCCTTCAGTCGCGTTCCGCTGA	HQ674819_14	6589.56	2.96296	-12.7004
CCTCTAGCCCCGAAGGTCTCGTTCG	HQ674819_18	8180	2.394	-16.3257
TACACAGGCCTTCAGTCGCGTTCCG	HQ674819_22	4989.22	10.2579	-2.89939
CTGAAGGTAGTACACAGGCCTTCAG	HQ674819_25	4926.56	-9.74725	-26.5334
GGCCTTCAGTCGCGTTCCGCTGAAG	HQ674819_26	6007.11	15.8272	-1.02937
CGCCTCTAGCCCCGAAGGTCTCGTT	HQ674819_3	9360.11	6.72287	-26.519
GCGCCTCTAGCCCCGAAGGTCTCGT	HQ674819_7	9101.78	15.0199	-1.42306
GTAGTACACAGGCCTTCAGTCGCGT	HQ674819_8	5783.78	-28.7244	-48.2965
TGGTGCGCCCTCCGACCCGGCTGTC	HQ674825_20	7157.67	30.269	65.8241
AGCGTGCGTCCGAGAACTCCGCGTC	HQ674825_22	5713.44	23.9384	33.3705
GCCTCCCGTGTCTACCGTATTGCCG	HQ674825_4	18924	42.9139	62.253
CGGCCCGCCTCCCGTGTCTACCGTA	HQ674825_5	17933.3	92.3973	97.1578
GTCCGAGAACTCCGCGTCGTGCCCG	HQ674825_7	7212.33	17.6068	0.705339
TGCGGCCCGCCTCCCGTGTCTACCG	HQ674825_11	9314.44	49.1143	5.24762
AGAACTCCGCGTCGTGCCCGCACCG	HQ674825_12	5298.89	-10.1595	-24.1417
CCCGTGTCTACCGTATTGCCGCCAG	HQ674825_15	6615.67	-0.0189109	-29.5202
CGAGAACTCCGCGTCGTGCCCGCAC	HQ674825_16	5313.78	12.934	-10.9541
GTCTACCGTATTGCCGCCAGCGTTC	HQ674825_18	6359.67	39.4166	-1.12632
AAGCCCCTCGCGGGGCCTTCTTCCC	HQ674910_10	10470	43.0236	29.3687
AGCCCCTCGCGGGGCCTTCTTCCCC	HQ674910_17	28018.8	36.5712	48.4283
ACCCCGCCAACCACCTAATACCACG	HQ674910_18	36077.3	96.6893	98.8419
GGCGCCTGCCTTTGGGCTCCGGCGA	HQ674910_2	7103.22	-14.1927	-0.527598
GCCTGCCTTTGGGCTCCGGCGACTT	HQ674910_22	5548.11	-11.6557	-26.7279
CTACCCAGTGCCCATCGTTTTACGG	HQ674910_23	8280.11	-6.00137	-13.502
TACCCAGTGCCCATCGTTTTACGGC	HQ674910_25	8387.67	6.91883	-26.6736
GCGCCTGCCTTTGGGCTCCGGCGAC	HQ674910_5	7299.33	1.21721	-26.5836
CGGCGCCTGCCTTTGGGCTCCGGCG	HQ674910_6	6111.78	-20.4841	-40.2512
CAAGCCCCTCGCGGGGCCTTCTTCC	HQ674910_7	8451.56	-12.0422	-27.793
GCCTCCTTGCGGAGTTGCAACACAG	HQ674958_20	6142.56	-0.526309	-8.15841
TGCCTCCTTGCGGAGTTGCAACACA	HQ674958_21	5962.67	-8.51669	-5.07545
GAATCATACCTTGGACCGCTGCCCC	HQ674958_22	5216.78	31.134	48.5783
CTATGGTCCAGAAAGCCGTCTACAC	HQ674958_23	4744.56	-0.348003	-6.97665
GCGGGGAAGCTCTTGTTTCCAAAAG	HQ674958_24	4793	-18.7842	-42.0227
GCGGAGTTGCAACACAGGACAAGGG	HQ674958_26	5681.89	-51.5092	-59.1214
CTCTTGTTTCCAAAAGCCGTCAGAA	HQ674958_12	40695.8	-30.127	-19.5388
GGGAAGCTCTTGTTTCCAAAAGCCG	HQ674958_14	4996	-38.7542	-32.3916
CGGAGTTGCAACACAGGACAAGGGT	HQ674958_16	6331.11	-68.3248	-105.94
CCGGCGCACCCTCCCAGTTGAGCCA	HQ674958_17	7525.78	4.60566	4.51127
TTAGGTTTCCCCCTTGCGAGATAGC	HQ900361_1	6701.56	-4.5868	40.6479
CCCAGGTTACATTCCCATATATTCC	HQ900361_13	5367	24.791	31.1812
TCGTAGCACTATTGACAGGGTGCGC	HQ900361_17	5326.67	-15.3757	-18.2295
TAGCAGCCTCGTTGGCCCATGTATG	HQ900361_2	4836	20.331	-3.44351
ATCTACACAGCGTGGGCTGCCTTCG	HQ900361_20	5376.22	5.39893	7.2031
TAGCACTATTGACAGGGTGCGCTCG	HQ900361_22	5162	4.04853	-17.9167
TCTACACAGCGTGGGCTGCCTTCGC	HQ900361_23	4620.56	27.0273	27.9371
GAGCGTCAATCTACACAGCGTGGGC	HQ900361_25	4625.11	-3.48864	-6.17311
GTCAATCTACACAGCGTGGGCTGCC	HQ900361_3	5113.89	23.4759	19.9967
GCGGTGTAAGCTTACCTTCCCCTCC	HQ900361_9	6141.56	72.4819	120.58
TCCCGAAAGAGCCTTACCGCTCGAC	JF119125_1	5059.89	37.7538	21.5417
GCCGCTCGTGTACTCCCGAAAGAGC	JF119125_12	6454.78	22.0945	6.87672
GAAAGAGCCTTACCGCTCGACTTGC	JF119125_14	5955.33	-9.31007	-0.687752
GTACTCCCGAAAGAGCCTTACCGCT	JF119125_16	5923.44	27.1032	34.2676
TGTACTCCCGAAAGAGCCTTACCGC	JF119125_17	7527.78	22.9016	31.0812
CGCCGCTCGTGTACTCCCGAAAGAG	JF119125_18	7295.67	-29.8971	0.321786
TTTCCGGAGGTTATCCCGATGTGAA	JF119125_21	6315.33	-11.7635	-39.2152
AAGAGCCTTACCGCTCGACTTGCAT	JF119125_24	6136	-3.09564	18.7528
CTCCCGAAAGAGCCTTACCGCTCGA	JF119125_3	7344.33	31.4885	49.2639
ACTCCCGAAAGAGCCTTACCGCTCG	JF119125_4	5079.56	-17.3867	24.1455
AGCTTACACCAACGCTCACGCCGCA	JF129036_10	6312.89	12.6856	19.5122
TTACACCAACGCTCACGCCGCACTC	JF129036_12	5928.78	28.2255	33.6524
TGATGCCACATCTATATCTCACGGT	JF129036_17	6253.78	2.75289	11.7183
CTCACGCCGCACTCTAGCCCAGGTA	JF129036_18	7405.89	-0.312667	-4.3392
GCTACCTATAATATCAATGTGATGC	JF129036_19	6164.44	7.17259	-48.1233
CTGACTTTCCTACCCACCTACGCAC	JF129036_21	9288	55.8179	85.8223
GCTTACACCAACGCTCACGCCGCAC	JF129036_22	5500.67	2.61899	18.2101
AAATAAGCTTACACCAACGCTCACG	JF129036_5	6018.89	3.67641	10.0623
CCACTGACTTTCCTACCCACCTACG	JF129036_6	7146.44	21.2361	24.3662
ACTGACTTTCCTACCCACCTACGCA	JF129036_9	35410.6	34.1708	42.3261
GGCCCCCCCCAGCCCCGGGGGGGCG	JF319209_1	40767.6	33.083	47.8837
GTAATCACCCCCGCCGGCGCGGCGC	JF319209_2	10501.8	4.03406	-24.2761
GACCGCCTTTGTGACGACGTGAGCA	JF319209_21	5939.33	-39.5113	-33.6365
TCACTCACGCGGCAGACCGGGATCA	JF319209_23	7241.67	-64.8794	-84.6827
GGCCGTAATCACCCCCGCCGGCGCG	JF319209_3	7200.11	-2.39995	-8.51701
GTGACGACGTGAGCACCCCTACCCA	JF319209_8	6025.67	-34.3565	-19.4546
CTGCACTTATTCGTCTCGCCCCACA	JF719608_17	7795.78	62.9185	46.9008
TTCACTCCTTGGGACCCTGCCTCCT	JF719608_18	5714.89	46.2053	113.403
TGCTTGCTAAGGCGATACCGTCATC	JF719608_19	5146.89	15.1785	17.7474
CCTGATGCGCCGCGGGCCCATCCTC	JF719608_20	5655	3.36817	-7.40097
GCGATACCGTCATCATGCAACGTAT	JF719608_22	5690.33	8.81466	15.0594
CCAACCTCTCCGATACTCTAGCCTG	JF719608_23	8464.56	18.0751	26.9233
TTCAGACCGCCTACACTCGCTTTAC	JF719608_24	6359.44	33.6733	27.5737
CTCAAGTGCTAGCTTATGTATAGAG	JF719608_11	6601.56	-70.5286	-84.4055
CAGACCGCCTACACTCGCTTTACGC	JF719608_14	8645.89	-19.7465	-6.89963
GTTCACTCCTTGGGACCCTGCCTCC	JF719608_15	5678.11	21.0601	11.865
GTGGTCGCCCACCTCCCCTGGCCAA	Y11714_13	18810.1	39.4712	5.93997
GGTCGCCCACCTCCCCTGGCCAATC	Y11714_15	45678.4	79.834	72.1943
CGCCCACCTCCCCTGGCCAATCCCA	Y11714_2	40148.9	116.675	140.982
AAGCCAGCCACCCACAAAAGTGAGT	Y11714_21	15026.6	178.795	125.449
CGAACCCGTGCGCTCGATTAGGAGG	Y11714_23	21443	-3.66311	0.244915
GCCCACCTCCCCTGGCCAATCCCAA	Y11714_3	52044.8	-42.7661	-42.6102
TCGCCCACCTCCCCTGGCCAATCCC	Y11714_5	50309.4	116.733	115.092
TGGTGGTCGCCCACCTCCCCTGGCC	Y11714_6	16990	133.951	122.359
GTCGCCCACCTCCCCTGGCCAATCC	Y11714_8	42908.2	52.2296	28.9163
TGGTCGCCCACCTCCCCTGGCCAAT	Y11714_9	22759.5	84.7396	78.8845
CAGAGAATTACTCGGGTTATCCAAG	Z34900_1	5536.78	32.8265	20.1812
TCCGTCAACGCAAGTAACCAGACAA	Z34900_2	15027.9	-16.1847	-49.15
CCACCACACAGACGCGGCAGCACAC	Z34900_23	23766.8	-45.2219	-14.8588
GTCCCTATTCATCATCAGAAACCAC	Z34900_24	7963.11	-29.3514	-11.256
AGCGCGCTCACGTCTCTTCTACCAC	Z34900_26	3847.33	24.6192	-22.4982
AAGAGCTCAAGACCAACCCGTAAAG	Z34900_3	5118.44	-12.2986	-9.53348
GAGAATTACTCGGGTTATCCAAGTA	Z34900_4	5808.33	-46.8002	-33.2114
AACAAGAGCTCAAGACCAACCCGTA	Z34900_5	5615.22	-46.9509	-57.2693
CTTGCCCTCCCACTGTTCCTCGGTA	Z34900_6	20006	-36.35	-59.9243
GAGACAGGCTACAGTCAAGCAACCT	Z34900_7	4871.56	56.612	32.0274
ACCTCCGGATTATTCACCGGAGGCC	Z95710_1	6546.78	15.4884	8.79271
AAACCTCCGGATTATTCACCGGAGG	Z95710_10	7085.78	-3.94334	6.14467
CCGTCAAACCTCCGGATTATTCACC	Z95710_12	9046	18.5796	-15.8576
CCACTCTACTCACCCTTGCGGGCTT	Z95710_14	8252	1.2511	37.0254
TCCAGGATGCCGCCTTCGCACCGGT	Z95710_17	5812.67	11.624	19.4334
TCTACTCACCCTTGCGGGCTTTCGC	Z95710_18	5810.78	2.6262	43.5671
CGGATTATTCACCGGAGGCCATTCG	Z95710_21	6285.78	6.71938	36.7669
TTCACCGGAGGCCATTCGTCTCGAT	Z95710_26	5708.22	30.6984	43.1078
GCCACTCTACTCACCCTTGCGGGCT	Z95710_4	8049.33	31.4524	71.7702
CACTCTACTCACCCTTGCGGGCTTT	Z95710_9	5521	25.841	33.5819
